# Supplementary material for: Brown adipose tissue is the key depot for glucose clearance in microbiota depleted mice
Source: Nat Commun. 2021 Aug 5;12:4725. doi: 10.1038/s41467-021-24659-8 (PMC8342435; doi:10.1038/s41467-021-24659-8)
Supplement: Supplementary file 4 — Source Data [file 41467_2021_24659_MOESM4_ESM.xlsx]

## Sheet: Figure1
	Figure 1A
	Time(min)	Ctrl:22°C										Ctrl:4°										ABX:22°C										ABX:4°C
	0	8.5	7.6	9.1	8.6	9.7	6.5	5.7	8.8	9.6	8.3	8.7	7.3	8.5	7.4	8.1	8.3	8.2	7	8.1	7.3	3.6	4	4.8	4.7	4.8	5.7	4.6	6.3	6	6	4.3	6.9	4.9	4.9	4.9	5	5.5	6.2	4.3	4.4
	15	27.1	26	25.5	26.7	24.9	24.3	21.7	27.4	25.2	28.2	20	19.4	18	20.5	18.3	23	20.4	18.3	21.5	18.3	12.3	14.3	15.7	15.7	18.3	19	14.2	16.4	14.4	18.4	17.1	14.7	13.3	14.9	16.1	14.6	15.7	17.4	13.4	12.3
	30	23.5	25.9	22	24.1	22	25.3	22.1	25.6	26.5	26.8	15.4	18.8	15	14.6	17.1	17.8	22.4	15.1	21.8	21.3	11	12.3	11.3	12.4	13.8	15.1	13.8	15.4	11	13	9.9	11.7	11	11.9	11.8	9.2	12.5	12.7	10	9.4
	60	18.1	17.3	17.5	15.9	15.9	13.7	15.8	19.6	19.6	20.3	14.4	14.1	12.4	13	15.6	14.2	20.1	12.4	18.8	14.5	9.6	9.7	9.9	10.2	10.3	10.2	11.7	11.9	9.6	10.2	6.9	7.5	9.3	8.6	10.2	8.7	11.8	10.5	8.9	8.8
	120	10.7	9.9	10.5	10.4	9.5	7.7	8.8	11.3	12.5	12.8	9.9	10.9	10.4	8.4	11.2	10.8	11.3	8.4	10.9	10.2	5.3	5.5	5.7	7	6.7	7	6.2	7	6.5	7.8	6.5	7	7.8	3.2	7.5	7.3	8.8	8.7	7.6	7.4
	AUC (X1,000)	2.1345	2.10525	2.04825	2.03475	1.94175	1.83	1.8405	2.274	2.30325	2.38575	1.65675	1.73025	1.54125	1.5285	1.758	1.77075	2.115	1.47675	2.04675	1.767	1.05	1.12275	1.14225	1.21875	1.2855	1.3365	1.2705	1.38525	1.1355	1.3065	1.017	1.083	1.13625	1.011	1.22775	1.074	1.353	1.32675	1.08675	1.047
	Figure 1C
	Time(min)	Ctrl:22°C										Ctrl:4°									ABX:22°C									ABX:4°C
	0	9.42	10.43	9.52	10.83	10.69	11.53	10.36	10.51			10.3703	12.0969	10.5548	11.398	11.0957	10.6841	10.6014	11.3634		10.28	11.68	10.98	10.92	10.51	10.54				10.3925	10.701	11.5489	10.3216	10.8891	11.3555
	10	198.96	211.38	224.07	164.35	81.37	124.24	175.59	143.81			478.639	408.132	530.767	474.686	330.208	457.078	552.765	631.466		175.43	188.15	260.07	291.4	155.85	183.19				752.962	650.071	748.526	584.129	542.701	578.247
	20	455.62	398.33	578.7	586.44	309.98	336.41	343.11	351.15			804.734	744.74	843.668	981.337	722.178	655.547	937.694	1008.5		308.09	440.31	521.95	698.21	330.42	329.65				1153.94	1019.28	986.15	957.904	999.267	949.256
	30	632.03	468.14	682.84	625.22	420.07	362.66	502.34	417.37			820.937	543.971	861.106	980.595	669.547	635.274	942.296	1016.86		578.02	470.57	565.19	733.2	361.23	381.7				929.346	780.998	962.941	826.673	843.802	881.172
	40	632.75	423.13	585.19	656.59	578.24	445.32	571.64	526.87			645.258	501.968	788.697	754.317	654.858	592.454	717.851	671.191		564.98	460.8	473.49	686.63	425.96	476.1				700.028	573.637	739.868	609.011	731.833	559.52
	50	608.5	322.15	528.38	636.42	536.17	603.81	570.48	568.54			529.914	394.628	585.583	635.945	537.261	440.408	585.112	588.722		563.19	367.36	479.53	521.43	421.16	439.66				578.169	545.933	578.439	446.052	612.85	444.734
	60	539	444.88	453	553.89	497.59	576.7	505.77	535.73			466.328	325.476	483.333	520.439	487.627	397.982	497.186	486.336		502.25	323.69	529.58	456.11	441.66	419.89				457.712	461.037	483.649	331.111	528.835	418.846
	70	479.81	312.52	393.34	468.98	476.5	418.53	425.21	508.57			398.358	328.964	416.606	470.351	459.573	288.459	431.529	347.166		453.21	371.56	442.95	359.86	416.48	377.34				379.166	386.891	406.081	281.61	444.655	358.311
	80	431.93	231.83	359.7	412.58	454.54	385.83	424.39	426.32			339.607	325.793	338.992	439.28	400.784	231.49	394.315	335.639		436.76	356.66	383.84	303.54	376.67	371.02				351.405	334.338	336.685	250.142	384.848	330.043
	90	359.65	217.39	294.54	356.5	400.42	421.66	331.79	390.62			290.649	282.007	285.261	367.847	355.223	214.747	323.74	299.112		393.39	293.95	358.71	252.32	336.95	329.22				319.856	284.474	335.099	213.764	390.052	268.11
	100	318.67	247.09	251.92	345.94	410.09	303.2	296.74	379			280.82	221.706	254.379	328.62	317.822	222.432	292.085	256.561		342.66	222.01	302.17	262.56	355.98	326.02				271.921	230.587	284.757	175.08	380.145	225.237
	110	309.4	226.08	237.7	302.19	338.81	309.93	255.83	354.77			236.744	189.915	207.016	284.142	278.54	180.679	304.39	214.809		303.36	259.82	283.22	251.49	311.48	297.1				278.198	195.651	216.611	149.121	308.27	198.415
	120	277.87	152.27	215.97	258.76	276	262.29	223.2	300.37			208.298	187.9	190.963	245.884	255.44	207.842	232.172	188.067		267.89	234.95	240.86	205.59	306.31	276.79				224.305	188.784	196.875	145.327	253.899	194.348
	130	235.85	122.01	222.16	233.63	247	213.31	213.62	257.54			182.391	133.267	168.344	213.369	249.352	121.358	218.699	154.353		248.84	163.11	237.03	182.51	304.52	315.66				193.635	162.889	169.995	165.978	242.364	203.609
	140	212.54	106.78	181.65	192.11	223.88	166.57	190.09	230.11			163.398	172.289	152.638	188.8	248.787	121.208	202.144	139.39		263.44	160.98	206.24	176.53	296.54	237.61				176.604	157.672	175.541	144.831	225.83	185.362
	150	212.92	99.2	155	163.49	194.62	115.27	169.65	274.57			190.254	135.15	163.172	166.088	227.75	105.394	210.323	131.263		239.53	131.4	192.04	147.86	255.24	213.61				165.169	158.173	206.622	123.208	192.94	163.675
	160	180.99	84.25	129.57	141.06	178.41	122.84	159.48	219.18			177.367	128.333	185.744	154.297	189.181	101.115	188.236	112.528		227.73	119.14	177.4	132.31	211.01	253.97				149.258	136.565	186.758	112.661	185.169	140.503
	170	152.39	79.41	137.93	123.53	165.94	100.69	150.99	199.33			153.488	122.865	201.658	126.473	163.59	88.9072	166.994	113.507		249.99	98.83	168.94	123.22	184.36	180.63				159.451	125.424	165.942	102.448	153.536	120.177
	180	128.18	68.53	69.15	111.41	143.93	86.81	180.98	166.6			144.51	107.293	203.575	119.464	148.549	84.4183	143.982	96.0333		205.89	90.41	147.59	108.28	154.59	177.35				123.815	112.164	138.203	96.9329	148.057	100.504
	Figure 1D, 1E,1F
	(mil)	Ctrl:22°C										Ctrl:4°									ABX:22°C									ABX:4°C
	BAT	22.2227	27.4327	24.5073	26.1205	28.8245	22.58	21.75	23.5428			45.7413	52.562	50.4676	51.5148	50.9912	51.253	41.489	53.0995		37.0188	31.8069	28.0856	31.1155	42.0873	22.4751	39.4854	29.3244		102.663	45.4443	75.6719	52.5695	66.2814	98.5524	117.998
	iWAT	20.9158	19.2845	21.2509	35.2859	17.5756	23.285	19.205	18.1809			16.9847	18.5495	18.0418	18.2956	18.1687	18.2322	19.1056	18.5911		20.3988	21.1057	18.9279	21.3112	23.1401	21.8048	27.9824	20.8641		17.1267	10.8661	20.1721	22.3193	22.2872	25.3978	23.9191
	epWAT	16.0069	16.8184	17.2556	20.423	20.2039	16.605	15.05	15.7602			13.1104	15.2725	14.6859	14.9792	14.8325	14.9058	15.2484	15.6747		18.5621	17.6876	15.9596	17.4882	15.9161	16.3898	16.3021	17.149		14.9951	9.91419	16.2216	19.8203	21.2958	21.8742	16.7875
	mWAT	20.5733	20.4086	19.2517	31.3231	25.9333		19.015	18.9889			17.2389	18.5557	18.1802	18.3679	18.274	18.321	19.0561	18.7459		26.5297	21.8387	24.3258	26.8531	25.7109	25.7995	34.9486	24.4822		19.2981	24.7426	22.2929	22.6737	24.3961	26.2474	21.7211
	Soleus	24.28	21.535	31.155	30.24	23.805	22.28	33.29	25.82			18.94	18.76	21.495	18.775	20.035	20.535	21.03	19.655		24.095	22.645	22.53	28.07		24.995	25.41	27.265		19.75	22.175	25.47	20.665	23.765	22.95	21.075
	Quadriceps	21.23	23.61	34.7	23.96	21.39	21.67	32.815	24.1			19.135	18.63	20.25	18.01	21.58	19.41	20.38	19.83		21.7	19.63	20.035	25.61		21.13	23.015	20.415		20.96	21.33	21.725	21.055	24.555	22.385	21.575
	Biceps	31.0771	30.9917	34.215	33.554	32.83	43.125	41.5662	35.7054			25.13	25.13	26.6698	25.8999	26.2848	26.0923	27.8181	29.7494		37.2216	46.8172	43.9714	29.7134	38.4037	35.6397	33.3188	36.1174		32.625	36.1781	32.1271		38.2627	37.4676	33.8798
	Obliques	31.4207	30.1672	32.6629	33.0599	38.3	33.96	41.8183	35.0842			24.2802	24.2802	26.3435	25.3118	25.8276	25.5697	27.606	30.4699		40.3817	41.7471	40.1158	32.0906	36.1847	36.7148	31.3098	34.4921		33.65	33.4046	29.9163		31.5483	34.4076	29.2472
	Liver	16.46	34.505	36.615	52.325	27.845	24.82	40.625	40.22			23.33	22.11	32.55	20.66	29.11	31.555	24.42	24.775		54.75	27.315	27.77	34.06	50.245	39.07	29.315	32.245		34.935	30.2	32.465	32.95	42.485	44.95	42.38
	Kidney	23.155	32.755	28.335	24.72	20.84	22.13	21.135	25.285			17.73	21.455	23.11	19.1	24.325	22.5	20.84			24.95	23.29	21.93	28.25	27.25	26.81	22.125	24.58		28.06	22.99	26.79	29.215	23.385	31.445	31.59
	Heart	23.36	20.52	28.365	37.91	20.175	21.425	20.49	23.53			23.61	26.285	34.11	28.29	34.545	36.4	38.16	33.29		27.58	23.485	25.78	27.63	50.085	30.315	30.335	29.23		41.56	31.075	39.835	49.81	41.56	42.73	45.13
	Brain	51.83	45.815	44.01	61.68	44.83	47.31	42.59	46.435			38.14	38.155	55.63	50.325	49.08	42.225	48.97	46.285		46.105	44.985	44.82	48.68	55.8	53.055	49.195	55.775		51.995	41.61		44.14	47.61	45.635	42.87
	Stomach	22.6006	57.6354	25.8401	26.2407	32.68	35.51	33.2959					32.8578	29.8059	31.3318	30.5689	30.9504	28.0399	26.7539		29.3112	71.0217	88.5091	24.9407	62.4442		42.7887	29.6925		25.4584			29.0933	36.832	42.2626	25.795
	Intestine	18.8814	17.7884	20.4059	18.7392	24.445	29.36	20.9637	20.5305			17.6448	17.3429	17.5123	17.4276	17.47	17.4488	17.9334	17.5491		19.5047	29.4685	23.6706	27.5595	34.3796	26.998	55.7688	38.5883		22.6399	20.6211	24.5758	29.6751		19.7734	21.0834
	Cecum	21.2753	18.9172	18.5629	18.7791	21.18		25.6391	21.9031			18.5966	17.9729	19.0095	18.4912	18.7503	18.6208	19.5488	20.4591		18.167	19.1118	21.5905	19.9786	21.219	21.319	29.2563	23.5034		17.8107	23.2097	21.6755	22.1953	41.8161	21.979	47.3648
	Colon	22.6409	20.4889	19.0183	26.7538	36.5	33.83	26.2974	32.8595			20.1762	20.1762	19.9103	20.0433	19.9768	20.01	20.8759	19.3786		37.9174	80.2582	57.5588	22.5937	34.1368	33.2533	56.6457	35.5455		23.31	28.3437	30.0843	35.5969	40.8212	20.7714	45.5745
	rpWAT	17.0967		17.32	28.5165	20.9186	20.785	17.06	17.0511			15.9026	16.983	17.0329	17.008	17.0205	17.0142	17.0438	18.2133		30.3161	21.2525	19.8061	22.1117	21.1226	30.7142	30.8369	29.5683		18.1875	22.2477	22.251	23.1454	24.44	27.0517	27.5738
	Spleen	26.985	27.115	34.925	31.1	25.06	25.86	24.96	29.29			20.76	23.31	31.565	21.92	26.145	24.96	27.49	27.855		27.535	21.715	26.16	34.315	28.02	28.915	26.31	27.715		28.33	27.125	29.225	29.375	29.125	30.21	27.12
	Pancreas	25.035	27.11	38.725	36.54	30.3	26.42	25.655	29.02			20.645	22.775	38.75	20.605	30.84	28.28	27.765	26.17		46.335	27.315	28.225	40.27	36.545	34.54	31.74	43.94		37.305	34.025	37.48	31.61	39.835	37.585	34.05
	Lung	30.22	26.66	31.125	33.435	31.595	23.02	27	24.45			21.135	20.49	30.515	19.945	29.52	21.81	24.72	27.855		40.04	21.79	24.41	33.995	32.06	32.73	32.11	42.365		33.515	23.415	26.09	30.97	34.505	24.455	31.025
	Testis	27.76	32.53	27.105	27.51	23.48	24.865	22.145	27.12			22.75	20.65	24.025	20.01	25.79	24.8	24.305	21.155		29.1	28.335	22.495	31.765	30.675	31.66	24.24	28.64		25.78	28.8	32.825	32.105	34.52	30.48	25.675
	Seminal vesicle	21.305	24.105	25.95	21.95	22.995	21.915		22.22			18.17	18.365	25.31	17.195	21.5	19.69	22.59	20.37		24.015	19.16	21.745	23.595	20	20.82	19.815	23.465		21.785	32.42		22.2	24.815	22.175	20.935
	Figure 1G,1H, 1I
	(mil)	Ctrl:22°C										Ctrl:4°									ABX:22°C									ABX:4°C
	BAT	57.8937	66.5212	38.455	40.9122	35.831	32.9741	70.0385	33.5131			178.84	144.27	120.224	147.885	129.787	163.559	115.554	99.7814	145.026	72.0793	80.5055	63.4349	68.1986	44.3062	35.4939	126.427	38.1464	48.6616	198.504	208.005	214.118	204.422	205.285	189.368	193.726
	iWAT	16.2142	40.9534	20.6828	20.6666	19.857	22.5388	24.7561	34.1107			24.89	20.6667	18.8547	21.1851	20.0449	17.4319	21.6686	20.6925	18.3082	19.99	19.4408	27.1146	30.1184	20.5911	19.8718	33.4396	22.1605	22.4908	27.1711	28.9771	28.6236	21.9148	25.1623	15.5926	19.5189	37.6532
	epWAT	13.869	21.6687	18.6162	18.4921	17.212	17.9195	18.9547	15.2795			19.614	18.2826	18.4539	18.4187	17.786	16.7461	17.6091	24.959	16.0653	22.8291	18.6965	26.6578	24.8751	19.1198	17.1699	23.658	18.9316	19.146	21.6498	20.709	20.8623	18.9603	20.4163	11.415	21.1825	22.2874
	mWAT	16.8929	18.4548	20.5813	21.3186	20.1711	22.6814	26.3779	22.225			23.507	27.042	21.5493	21.1306	21.4614	19.6936	18.6636	30.6214	19.5975	21.0401	32.995	36.901	33.3109	26.9486	24.7066	41.3174	28.6383	31.4083	32.9329	33.3734	34.1579	32.9338	35.514	19.4793	26.2796	40.5175
	Soleus	46.0643	47.2506	32.6208	37.8001	38.6926	46.4258	39.0042	38.9997			28.1287	32.8518	27.9805	33.1838	31.0974	36.5878	34.0971	42.4134	28.5071	26.3117	42.0006	32.5449	48.5412	48.6448	32.2171	55.28	41.8708	41.2077	34.8836	34.6029	30.8417	51.741	31.7694	25.9653	33.3025	22.5515
	Quadriceps	69.178	45.8895	28.8988	55.2836		53.9228	49.673	41.0731			30.5435	31.9522	23.9413	31.8916	38.0595	51.9489	46.1315	22.5468	33.7164	27.5703	33.9529	33.9462	46.3879	39.645	35.568	34.0154	41.2134	48.5898	35.6223	40.8614	41.7447	44.0785	56.6237	44.3351	44.6853	24.5492
	Biceps	39.644	44.0562	41.5865	37.8903	57.8663	51.7014	41.5327	42.1598			27.3574	27.4762	23.3353	34.3407	33.6119	44.8137	32.4308	34.6657	34.8122	24.1744	32.9895	38.8213	47.1161	46.9358	24.0096	36.8991	31.2584	36.721	25.0694	33.9682	30.1545	28.6652	33.6131	17.7032	37.9733
	Obliques	45.6328	64.4615	60.7146	61.1723	50.6289	38.7221	49.7476	83.2211			29.6634	71.6352	24.5423	45.229	45.3677	57.8898	36.5	42.2289	40.4985	63.388	58.9706	69.3971	78.2554	57.1052	34.7608	60.335	65.5204	56.4449	56.7073	50.8293	61.9818	60.2059	49.6988	47.7764	55.8055	48.7747
	Liver	31.0877	28.9675	43.4371	31.4128	32.5672	30.8875	25.6819	36.3755			25.8329	32.0702	20.537	28.0031	26.1065	24.6684	24.648	28.9927	23.1257	21.7907	35.9813	33.801	36.0567	29.2183	24.7577	28.8306	28.5106	29.3177	31.0005	30.9044	32.1767	31.891	39.6243	32.9906	35.9468	31.1067
	Kidney	69.694	46.4696	22.8972	86.4297	95.7747	57.813	42.8709	49.7438			50.2269	87.5597	30.4124	62.2322	90.2054	53.1612	43.5979	91.6599	43.2209	60.89	53.8271	61.092		54.5164	39.2383	71.1145	71.2802	51.063	73.0431	64.8182	73.9408	83.3457	62.0617	56.2111	57.4365	51.1135
	Heart	25.7609	45.5247	30.4838	33.0506	32.4047	32.9691	98.4503	42.8306			41.01	33.0011	34.734	39.2242	59.1384	68.6402	47.6731	52.4068	35.915	35.0905	53.2903	63.8637	96.2994	46.7876	27.8416	34.9909	31.6058	36.4485	77.7121	69.675	41.8358	94.0478	133.798	59.819	87.3692	46.7093
	Brain	65.0863	53.4632	57.6115	76.3384	67.9042	71.0507	54.4814	44.7311			60.4034	56.8706	47.4839	61.6982	60.5139	54.1134	53.7441	61.4368	59.0919	47.997	61.386	61.3162	58.2691	58.2118	49.2829	55.1811	55.2464	51.5536	49.3593	52.1962	56.5897	62.0606	59.4009	56.2193	61.7547	41.5876
	Stomach	52.2079	58.1542	31.9347	49.6919	72.2419	54.4243	68.5303	38.7026			57.4398	39.865	35.6062	59.3372	46.5459	42.7265	46.2268	50.3113	45.8685	44.3193	62.548	42.0497	59.5909	97.6305	48.6974	53.4678	59.0523	64.2371	24.8423	37.3353	36.1903	48.642	46.7772	52.6613	49.418	74.0035
	Intestine	40.0328	46.2836	36.2302	43.2569	43.9438	44.0416	37.5728	45.227			35.4876	35.9674	34.5689	49.9165	43.1709	47.2721	39.0395	63.8149	49.4766	35.9799	59.4889	48.0889	46.1702	62.1874	41.1248	48.094	42.2852	62.0759	41.8293	51.052	40.7508	47.8429	49.2573	46.4375	57.8651	52.228
	Cecum	26.2814	34.0756	32.0931	42.9319	40.1164	36.7685	37.1265	40.0073			30.7407	35.6356	25.2823	40.2826	27.5808	34.7941	36.3642	48.2152	40.1999	53.2899	54.3998	87.2484	58.8301	79.1524	53.6481	76.5772	71.062	67.7774	52.0696	57.1218	54.4331	68.4931	95.4459	64.9465	76.4054	47.648
	Colon	33.4077	33.189	34.741	40.8236	45.6467	43.3165	38.7532	51.6044			34.7786	43.886	33.7251	39.388	46.6194	54.1324	40.0296	49.8265	39.2154	34.1956	41.5044	58.6004	47.7514	45.8623	40.514	58.4415	47.1468	42.36	41.216	45.469	47.3062	49.0315	65.3747	41.4979	53.4494	38.1381
	rpWAT	16.9068	22.4527	19.7658	20.8642	17.6602	20.5835	23.4187	23.4779			21.0756	20.325	19.727	19.3177	21.9112	18.1434	15.8102	38.4244	18.0951	15.5725	22.0053	30.7753	30.3483	22.2701	19.82	39.2918	26.4324	27.5413	48.3398	37.2213	29.5231	25.1558	34.3242	23.4696	19.4945	33.2931
	Spleen	42.2332	30.544	46.553	67.906	52.3428	54.3757	39.9448	50.071			42.3871	54.2326	33.4136	49.6551	59.855	49.6382	40.91	49.5668	52.9828	36.4303	53.2581	47.7871	50.0778	45.1998	36.0586	50.021	47.2281	42.3566	55.322	52.579	52.8861	51.4235	47.1489	45.2786	58.3174	50.9705
	Pancreas	30.9092	39.204	16.1852	36.3807	53.4638	34.9436	42.7077	40.2178			40.9162	49.3591	25.2403	43.6743	55.3408	37.8997	39.5687	56.057	46.1294	30.7692	50.2869	45.18	42.822	45.1394	32.8291	44.7913	48.3987	42.0176	46.2798	43.2375	39.7692	52.3041	48.1678	39.321	45.502	45.6653
	Lung	46.3885	49.2294	51.993	52.8765	56.5243	47.0878	39.3092	40.8175			38.9725	58.3998	34.1476	46.2395	66.191	50.34	39.8986	43.6849	44.1754	37.3918	47.5899	37.7508	47.7557	44.8332	36.6106	46.8368	47.0064	44.9609	57.97	46.8709	47.3467	51.2076	49.0386	37.3666	55.8586	42.5381
	Testis	50.6853	50.8594	42.9574	62.1861	53.4347	48.2089	51.3491	47.3709			34.1904	65.673	32.0511	53.3708	58.997	47.5903	46.643	45.8938	53.366	37.5197	53.9423	66.2491	55.985	52.5139	55.6418	72.5292	50.0546	48.3475	54.8573	56.4746	50.0539	47.3169	58.7847	42.3865	56.3786	52.075
	Seminal vesicle	26.3764	27.2974	35.5573	28.3509	29.3651	22.1009	35.9736	31.1618			20.1964	27.7085	21.8087	24.3137	28.7435	25.0099	22.4243	27.7275	23.0839	37.5903	29.6272	77.705	34.588	45.6136		69.3588	29.3671	30.3127	16.9056	29.4014	104.519	27.636	50.1829	27.2395	27.7131	18.6223

## Sheet: FigureS1
	Figure S1A, S1B, S1C
	(mil)	Ctrl:22°C									Ctrl:4°									ABX:22°C									ABX:4°C
	Liver	16.46	34.505	36.615	52.325	27.845	24.82	40.625	40.22		23.33	22.11	32.55	20.66	29.11	31.555	24.42	24.775		54.75	27.315	27.77	34.06	50.245	39.07	29.315	32.245		34.935	30.2	32.465	32.95	42.485	44.95	42.38
	Kidney	23.155	32.755	28.335	24.72	20.84	22.13	21.135	25.285		17.73	21.455	23.11	19.1	24.325	22.5	20.84			24.95	23.29	21.93	28.25	27.25	26.81	22.125	24.58		28.06	22.99	26.79	29.215	23.385	31.445	31.59
	Heart	23.36	20.52	28.365	37.91	20.175	21.425	20.49	23.53		23.61	26.285	34.11	28.29	34.545	36.4	38.16	33.29		27.58	23.485	25.78	27.63	50.085	30.315	30.335	29.23		41.56	31.075	39.835	49.81	41.56	42.73	45.13
	Brain	51.83	45.815	44.01	61.68	44.83	47.31	42.59	46.435		38.14	38.155	55.63	50.325	49.08	42.225	48.97	46.285		46.105	44.985	44.82	48.68	55.8	53.055	49.195	55.775		51.995	41.61		44.14	47.61	45.635	42.87
	Stomach	22.6006	57.6354	25.8401	26.2407	32.68	35.51	33.2959				32.8578	29.8059	31.3318	30.5689	30.9504	28.0399	26.7539		29.3112	71.0217	88.5091	24.9407	62.4442		42.7887	29.6925		25.4584			29.0933	36.832	42.2626	25.795
	Intestine	18.8814	17.7884	20.4059	18.7392	24.445	29.36	20.9637	20.5305		17.6448	17.3429	17.5123	17.4276	17.47	17.4488	17.9334	17.5491		19.5047	29.4685	23.6706	27.5595	34.3796	26.998	55.7688	38.5883		22.6399	20.6211	24.5758	29.6751		19.7734	21.0834
	Cecum	21.2753	18.9172	18.5629	18.7791	21.18		25.6391	21.9031		18.5966	17.9729	19.0095	18.4912	18.7503	18.6208	19.5488	20.4591		18.167	19.1118	21.5905	19.9786	21.219	21.319	29.2563	23.5034		17.8107	23.2097	21.6755	22.1953	41.8161	21.979	47.3648
	Colon	22.6409	20.4889	19.0183	26.7538	36.5	33.83	26.2974	32.8595		20.1762	20.1762	19.9103	20.0433	19.9768	20.01	20.8759	19.3786		37.9174	80.2582	57.5588	22.5937	34.1368	33.2533	56.6457	35.5455		23.31	28.3437	30.0843	35.5969	40.8212	20.7714	45.5745
	rpWAT	17.0967		17.32	28.5165	20.9186	20.785	17.06	17.0511		15.9026	16.983	17.0329	17.008	17.0205	17.0142	17.0438	18.2133		30.3161	21.2525	19.8061	22.1117	21.1226	30.7142	30.8369	29.5683		18.1875	22.2477	22.251	23.1454	24.44	27.0517	27.5738
	Spleen	26.985	27.115	34.925	31.1	25.06	25.86	24.96	29.29		20.76	23.31	31.565	21.92	26.145	24.96	27.49	27.855		27.535	21.715	26.16	34.315	28.02	28.915	26.31	27.715		28.33	27.125	29.225	29.375	29.125	30.21	27.12
	Pancreas	25.035	27.11	38.725	36.54	30.3	26.42	25.655	29.02		20.645	22.775	38.75	20.605	30.84	28.28	27.765	26.17		46.335	27.315	28.225	40.27	36.545	34.54	31.74	43.94		37.305	34.025	37.48	31.61	39.835	37.585	34.05
	Lung	30.22	26.66	31.125	33.435	31.595	23.02	27	24.45		21.135	20.49	30.515	19.945	29.52	21.81	24.72	27.855		40.04	21.79	24.41	33.995	32.06	32.73	32.11	42.365		33.515	23.415	26.09	30.97	34.505	24.455	31.025
	Testis	27.76	32.53	27.105	27.51	23.48	24.865	22.145	27.12		22.75	20.65	24.025	20.01	25.79	24.8	24.305	21.155		29.1	28.335	22.495	31.765	30.675	31.66	24.24	28.64		25.78	28.8	32.825	32.105	34.52	30.48	25.675
	Seminal vesicle	21.305	24.105	25.95	21.95	22.995	21.915		22.22		18.17	18.365	25.31	17.195	21.5	19.69	22.59	20.37		24.015	19.16	21.745	23.595	20	20.82	19.815	23.465		21.785	32.42		22.2	24.815	22.175	20.935
	Figure S1D, S1E, S1F, S1G
	Grams	Ctrl:22°C									Ctrl:4°									ABX:22°C									ABX:4°C
	BAT	0.05	0.055	0.068	0.042	0.064	0.063	0.05	0.07		0.059	0.086	0.075	0.093	0.061	0.078	0.051	0.077		0.055	0.06	0.066	0.059	0.066	0.068	0.065	0.05	0.059	0.043	0.061	0.047	0.054	0.033	0.034	0.036	0.037	0.048
	iWAT	0.212	0.242	0.334	0.147	0.312	0.201	0.204	0.335		0.305	0.273	0.278	0.33	0.213	0.309	0.275	0.339		0.214	0.203	0.221	0.195	0.154	0.207	0.129	0.149	0.155	0.215	0.186	0.216	0.231	0.156	0.187	0.116	0.113	0.184
	epWAT	0.277	0.312	0.592	0.206	0.253	0.326	0.359	0.55		0.448	0.401	0.378	0.611	0.276	0.543	0.416	0.564		0.256	0.246	0.241	0.302	0.188	0.248	0.134	0.185	0.15	0.204	0.235	0.241	0.231	0.158	0.219	0.131	0.162	0.261
	mWAT	0.106	0.152	0.2	0.177	0.196	0.143	0.122	0.211		0.231	0.178	0.194	0.298	0.138	0.22	0.191	0.464		0.101	0.166	0.106	0.164	0.089	0.138	0.08	0.114	0.07	0.064	0.109	0.137	0.143	0.084	0.097	0.07	0.075	0.104
	Liver	0.531	0.398	1.003	1.035	0.732	1.067	0.834	0.923		1.137	0.885	0.752	0.758	0.702	1.152	0.688	1.089		0.872	0.777	0.986	1.054	0.851	0.8	1.009	0.879	1.014	0.77	0.833	0.751	0.888	0.814	0.778	0.845	0.376	0.885
	Kidney	0.407	0.297	0.333	0.345	0.393	0.314	0.286	0.306		0.323	0.396	0.359	0.388	0.346	0.38	0.356	0.356		0.35	0.367	0.343	0.372	0.407	0.388	0.371	0.388	0.352	0.264	0.313	0.283	0.288	0.295	0.313	0.339	0.356	0.309
	Heart	0.146	0.127	0.146	0.147	0.135	0.132	0.12	0.127		0.19	0.176	0.175	0.168	0.164	0.168	0.154	0.146		0.129	0.131	0.132	0.132	0.161	0.131	0.135	0.144	0.125	0.1	0.114	0.108	0.115	0.128	0.114	0.13	0.138	0.12
	Brain	0.477	0.469	0.471	0.445	0.441	0.456	0.447	0.464		0.459	0.462	0.47	0.465	0.461	0.473	0.466	0.464		0.493	0.447	0.461	0.471	0.464	0.47	0.448	0.463	0.464	0.454	0.426	0.434	0.458	0.432	0.4	0.463	0.473	0.459
	Stomach	0.03	0.023	0.021	0.035	0.027	0.022	0.024			0.025	0.039	0.032	0.031	0.032	0.029	0.036			0.023	0.023	0.025	0.021	0.02	0.018				0.036	0.035	0.026	0.0269	0.029	0.021	0.028
	Intestine	0.03	0.042	0.038	0.107	0.059	0.032	0.056			0.1	0.03	0.065	0.115	0.106	0.09	0.083			0.108	0.198	0.1085	0.164	0.147	0.084	0.096			0.1	0.091	0.069	0.09	0.125	0.086	0.092
	Cecum	0.016	0.021	0.015	0.029	0.007	0.016	0.013			0.013	0.01	0.013	0.013	0.011	0.01	0.01			0.033	0.022	0.031	0.036	0.035	0.031	0.035			0.034	0.035	0.031	0.029	0.048	0.034	0.031
	Colon	0.022	0.016	0.022	0.03	0.028	0.028	0.032			0.03	0.025	0.028	0.025	0.023	0.032	0.028			0.022	0.025	0.023	0.035	0.024	0.022	0.023			0.03	0.035	0.028	0.024	0.027	0.029	0.023
	rpWAT	0.045		0.162	0.028	0.077	0.055	0.066	0.106		0.134	0.086	0.086	0.209	0.065	0.168	0.115	0.148		0.056	0.051	0.051	0.053	0.034	0.049	0.021	0.025	0.032	0.047	0.047	0.058	0.069	0.034	0.042	0.015	0.01	0.04
	Spleen	0.162	0.08	0.093	0.121	0.126	0.085	0.061	0.062		0.09	0.098	0.091	0.087	0.079	0.104	0.064	0.097		0.06	0.067	0.058	0.057	0.063	0.061	0.07	0.069	0.048	0.065	0.057	0.054	0.051	0.063	0.055	0.064	0.068	0.058
	Pancreas	0.317	0.145	0.258	0.228	0.299	0.308	0.22	0.201		0.35	0.33	0.175	0.31	0.243	0.324	0.186	0.257		0.235	0.269	0.263	0.27	0.377	0.261	0.342	0.273	0.257	0.228	0.253	0.2	0.187	0.263	0.221	0.243	0.231	0.237
	Lung	0.096	0.138	0.2	0.181	0.167	0.142	0.28	0.221		0.197	0.327	0.288	0.182	0.132	0.282	0.136	0.16		0.124	0.121	0.21	0.14	0.163	0.143	0.138	0.23	0.128	0.228	0.253	0.2	0.187	0.263	0.221	0.243	0.231	0.237
	Testis	0.221	0.163	0.187	0.209	0.189	0.208	0.182	0.212		0.182	0.224	0.205	0.214	0.205	0.178	0.207	0.244		0.197	0.166	0.155	0.172	0.209	0.208	0.175	0.201	0.161	0.189	0.136	0.19	0.177	0.166	0.18	0.19	0.207	0.176
	Seminal vesicle	0.213	0.25	0.292	0.237	0.205	0.192	0.232	0.28		0.21	0.164	0.139	0.227	0.183	0.233	0.291	0.214		0.215	0.129	0.163	0.176	0.164	0.191	0.183	0.122	0.189	0.2	0.207	0.203	0.175	0.152	0.227	0.204	0.165	0.198
	Figure S1H, S1I, S1J
	(mil)	Ctrl:22°C									Ctrl:4°									ABX:22°C									ABX:4°C
	Liver	31.0877	28.9675	43.4371	31.4128	32.5672	30.8875	25.6819	36.3755		25.8329	32.0702	20.537	28.0031	26.1065	24.6684	24.648	28.9927	23.1257	21.7907	35.9813	33.801	36.0567	29.2183	24.7577	28.8306	28.5106	29.3177	31.0005	30.9044	32.1767	31.891	39.6243	32.9906	35.9468	31.1067
	Kidney	69.694	46.4696	22.8972	86.4297	95.7747	57.813	42.8709	49.7438		50.2269	87.5597	30.4124	62.2322	90.2054	53.1612	43.5979	91.6599	43.2209	60.89	53.8271	61.092		54.5164	39.2383	71.1145	71.2802	51.063	73.0431	64.8182	73.9408	83.3457	62.0617	56.2111	57.4365	51.1135
	Heart	25.7609	45.5247	30.4838	33.0506	32.4047	32.9691	98.4503	42.8306		41.01	33.0011	34.734	39.2242	59.1384	68.6402	47.6731	52.4068	35.915	35.0905	53.2903	63.8637	96.2994	46.7876	27.8416	34.9909	31.6058	36.4485	77.7121	69.675	41.8358	94.0478	133.798	59.819	87.3692	46.7093
	Brain	65.0863	53.4632	57.6115	76.3384	67.9042	71.0507	54.4814	44.7311		60.4034	56.8706	47.4839	61.6982	60.5139	54.1134	53.7441	61.4368	59.0919	47.997	61.386	61.3162	58.2691	58.2118	49.2829	55.1811	55.2464	51.5536	49.3593	52.1962	56.5897	62.0606	59.4009	56.2193	61.7547	41.5876
	Stomach	52.2079	58.1542	31.9347	49.6919	72.2419	54.4243	68.5303	38.7026		57.4398	39.865	35.6062	59.3372	46.5459	42.7265	46.2268	50.3113	45.8685	44.3193	62.548	42.0497	59.5909	97.6305	48.6974	53.4678	59.0523	64.2371	24.8423	37.3353	36.1903	48.642	46.7772	52.6613	49.418	74.0035
	Intestine	40.0328	46.2836	36.2302	43.2569	43.9438	44.0416	37.5728	45.227		35.4876	35.9674	34.5689	49.9165	43.1709	47.2721	39.0395	63.8149	49.4766	35.9799	59.4889	48.0889	46.1702	62.1874	41.1248	48.094	42.2852	62.0759	41.8293	51.052	40.7508	47.8429	49.2573	46.4375	57.8651	52.228
	Cecum	26.2814	34.0756	32.0931	42.9319	40.1164	36.7685	37.1265	40.0073		30.7407	35.6356	25.2823	40.2826	27.5808	34.7941	36.3642	48.2152	40.1999	53.2899	54.3998	87.2484	58.8301	79.1524	53.6481	76.5772	71.062	67.7774	52.0696	57.1218	54.4331	68.4931	95.4459	64.9465	76.4054	47.648
	Colon	33.4077	33.189	34.741	40.8236	45.6467	43.3165	38.7532	51.6044		34.7786	43.886	33.7251	39.388	46.6194	54.1324	40.0296	49.8265	39.2154	34.1956	41.5044	58.6004	47.7514	45.8623	40.514	58.4415	47.1468	42.36	41.216	45.469	47.3062	49.0315	65.3747	41.4979	53.4494	38.1381
	rpWAT	16.9068	22.4527	19.7658	20.8642	17.6602	20.5835	23.4187	23.4779		21.0756	20.325	19.727	19.3177	21.9112	18.1434	15.8102	38.4244	18.0951	15.5725	22.0053	30.7753	30.3483	22.2701	19.82	39.2918	26.4324	27.5413	48.3398	37.2213	29.5231	25.1558	34.3242	23.4696	19.4945	33.2931
	Spleen	42.2332	30.544	46.553	67.906	52.3428	54.3757	39.9448	50.071		42.3871	54.2326	33.4136	49.6551	59.855	49.6382	40.91	49.5668	52.9828	36.4303	53.2581	47.7871	50.0778	45.1998	36.0586	50.021	47.2281	42.3566	55.322	52.579	52.8861	51.4235	47.1489	45.2786	58.3174	50.9705
	Pancreas	30.9092	39.204	16.1852	36.3807	53.4638	34.9436	42.7077	40.2178		40.9162	49.3591	25.2403	43.6743	55.3408	37.8997	39.5687	56.057	46.1294	30.7692	50.2869	45.18	42.822	45.1394	32.8291	44.7913	48.3987	42.0176	46.2798	43.2375	39.7692	52.3041	48.1678	39.321	45.502	45.6653
	Lung	46.3885	49.2294	51.993	52.8765	56.5243	47.0878	39.3092	40.8175		38.9725	58.3998	34.1476	46.2395	66.191	50.34	39.8986	43.6849	44.1754	37.3918	47.5899	37.7508	47.7557	44.8332	36.6106	46.8368	47.0064	44.9609	57.97	46.8709	47.3467	51.2076	49.0386	37.3666	55.8586	42.5381
	Testis	50.6853	50.8594	42.9574	62.1861	53.4347	48.2089	51.3491	47.3709		34.1904	65.673	32.0511	53.3708	58.997	47.5903	46.643	45.8938	53.366	37.5197	53.9423	66.2491	55.985	52.5139	55.6418	72.5292	50.0546	48.3475	54.8573	56.4746	50.0539	47.3169	58.7847	42.3865	56.3786	52.075
	Seminal vesicle	26.3764	27.2974	35.5573	28.3509	29.3651	22.1009	35.9736	31.1618		20.1964	27.7085	21.8087	24.3137	28.7435	25.0099	22.4243	27.7275	23.0839	37.5903	29.6272	77.705	34.588	45.6136		69.3588	29.3671	30.3127	16.9056	29.4014	104.519	27.636	50.1829	27.2395	27.7131	18.6223

## Sheet: Figure2
	Figure 2B
	Grams	Ucp1+:Ctrl								Ucp1+:ABX									Ucp1KO:Ctrl											Ucp1KO:ABX
	Fat	4.84	9.18	7.35	5.53	11.42	4.93	11.02		3.51	5.12	3.64	2.6	4.48	5.21	4	2.67		8.65	8.97	7.1	6.84	8.35	10.08	10.85	5.47	8.86	11.79		5.71	5.25	5.17	4.21	4.57	4.51	10.08	10.85	5.47	8.86	11.79
	Lean	23.77	22.86	25.45	23.98	25.25	24.34	24.93		27.71	25.31	25.63	25.93	28.28	25.58	26.86	26.65		24.44	24.9	24.73	26.23	24.2	25.49	24.37	24.62	23.65	26.67		24.6	25.36	25.62	24.8	23.09	23.65	25.49	24.37	24.62	23.65	26.67
	Figure 2C, 2D
	Time(min)	Ucp1+:Ctrl								Ucp1+:ABX									Ucp1KO:Ctrl											Ucp1KO:ABX
	0	5.3	4.9	5.4	4.6	5	4.8	4.7		3.6	3.6	4	4.1	3.6	5.3	5.4	5.2		4.5	4.6	4.1	3.9	3.3	3.7	2.7	2.9	3.1	4.1		4	2.9	2.1	2.9	3.4	4	3.4	2.1	2.5	2.2	2.4	3.3
	15	18.7	18.9	19.1	22.4	19.5	21.4	18.1		16.8	16.9	15.9	19.6	11.8	16.4	16.8	15.4		17.3	18	14.7	15.9	19.4	18.7	16.4	14.2	15.9	15.7		16.4	18.4	15.1	16.9	13.5	15.6	15	12.8	12.9	13.6	11.5	14.7
	30	23.5	24	22.4	23.3	20.5	22.4	20.2		18.9	15.5	18.5	18.9	9.9	17	17.6	16.5		25.3	27.6	23.8	23.8	25	22.8	20.9	18.1	22.9	24		19.6	16.5	19.8	14.5	17.9	18.8	13.8	11.1	14.4	12.3	13	11.5
	60	17.1	17.1	18	17.5	16.5	16.7	16.7		14.2	11	14.4	12.2	8.3	13.5	12.8	12.3		24.9	32.5	30	30.7	28.5	24.3	18.3	14	28.8	23.1		14.5	13.7	14.4	11.2	13.7	14.9	9.9	7.8	12.9	9.8	8	9.7
	120	10.7	12.9	11.8	11	10.6	9	12.3		6.9	5.9	7.3	5.6	5.2	7.4	6.3	6.5		15.9	23.9	24.5	23.3	20.4	16.2	13	8.1	23	19.4		6.9	8.5	7.2	6	8	8.8	5.8	4.4	6.2	4.7	3.9	6.4
	AUC (X1,000)	1.9395	2.01675	1.995	2.01225	1.85175	1.8825	1.88175		1.55025	1.30125	1.55175	1.467	0.95625	1.49775	1.4535	1.38975		2.46	3.105	2.87175	2.88375	2.77275	2.40075	1.95	1.515	2.763	2.42775		1.5765	1.5405	1.55175	1.2855	1.48725	1.6215	1.1805	0.9405	1.30275	1.07925	0.96	1.1325
	Figure 2E
	VO2(ml/h)	Ucp1+:Ctrl								Ucp1+:ABX								Ucp1KO:Ctrl									Ucp1KO:ABX
	7:33	140	95	143	107	141	103	118		120	113	109	105	108	121	121		130	120	93	72	106	94	98	71		122	121	119	97	115	97	126	88	113
	7:39	145	102	144	108	128	103	114		120	119	119	113	117	118	126		127	108	108	77	94	92	96	79		123	119	111	106	117	97	116	77	114
	7:45	146	100	130	104	126	103	109			111	112	107	122	122	112			112	109	87	99	96	96	78			128	109	106	111	93	113	101	113
	7:51		106	125	97	122	102	106				130	108	114	123	113			112	112	85	106	96	96	75				122	101		89	113	94	113
	7:57			115	104	129	102	110		89		113	129	122	122	113				112			96	100	73					99			115	91	107
	8:03				104			101		92			114		126	113		104						108	79		101						112	91	105
	8:09							101		102					126	111		110	102						81		108							83	99
	8:15	101	107							122						107		108	106	99					77		102							82	121
	8:21	114	95	90						124	103	97		122				109	111	101	78						105	82	117		98				119
	8:27	123	99	109						124	116	109	87	147				106	109	116	68	94	94				98	95	111	106	102
	8:33	121	108	106	88	104				132	116	108	92	141	119			99	111	117	77	94	93				96	92	121	110	105	96
	8:39	137	100	123	99	114				135	116	117	91	145	119			99	115	114	75	99	105	90			100	90	121	106	109	112	97
	8:45	138	106	110	95	123	106			132	117	115	99	153	138	118		101	116	119	73	100	89	88	89		115	87	113	100	94	92	93	85
	8:51	125	129	124	110	128	118			137	129	115	108	155	132	129		101	116	118	95	109	98	89	102		114	92	112	102	98	90	94	85	114
	8:57	128	129	127	100	130	119			134	124	119	118	155	134	131		103	112	122	103	101	95	88	90		111	94	115	98	97	89	95	89	112
	9:03	133	115	128	102	131	126			137	122	123	115	157	132	137		100	108	122	77	99	102	90	94		105	99	116	96	99	87	93	83	112
	9:09	132	118	136	105	137	123			141	124	122	108	159	128	137		100	103	115	78	100	98	91	88		96	117	120	96	114	86	93	85	115
	9:15	151	128	123	112	139	125	95		161	131	120	110	158	138	137		98	103	114	76	96	92	96	93		91	103	119	97	103	88	93	79	117
	9:21	153	135	131	110	137	147	93		139	134	122	106	154	139	137		98	106	117	75	100	106	98	93		100	100	118	96	96	98	99	81	116
	9:27	145	137	136	121	137	131	95		141	141	110	112	154	144	133		102	121	124	81	108	102	102	90		94	87	112	102	93	102	108	84	113
	9:33	140	131	144	115	137	127	93		146	134	128	108	162	129	139		127	117	126	78	101	104	104	92		93	86	109	123	89	96	107	98	111
	9:39	143	130	146	116	142	127	97		140	137	125	114	165	131	143		119	110	129	78	102	106	111	86		93	85	118	114	102	94	102	90	117
	9:45	142	128	137	117	143	127	98		138	126	109	108	157	133	140		114	110	124	75	115	109	106	90		92	86	112	120	106	92	101	86	120
	9:51	136	137	121	114	147	145	100		140	135	113	109	154	117	141		105	106	115	81	112	102	101	91		91	88	112	114	115	92	103	84	121
	9:57	142	135	125	121	151	141	99		143	130	115	121	157	131	139		105	110	108	77	107	98	98	84		90	115	112	102	117	90	101	84	117
	10:03	141	135	160	106	155	129	100		140	129	121	136	159	129	142		101	105	109	75	112	97	96	86		102	101	110	99	110	88	101	80	112
	10:09	138	135	148	110	160	131	102		138	131	113	119	154	125	136		101	106	106	75	111	99	94	86		90	88	110	94	105	92	98	97	111
	10:15	130	137	127	120	159	135	104		141	132	107	119	148	120	141		98	107	104	75	130	106	96	84		112	87	108	100	104	110	94	92	109
	10:21	134	140	123	126	157	139	104		137	152	110	128	149	120	140		98	114	104	73	111	112	94	84		119	89	112	97	98	104	127	88	125
	10:27	144	137	112	106	155	133	110		139	138	111	124	150	128	144		94	132	102	75	111	110	96	88		127	96	114	91	98	102	105	88	125
	10:33	142	142	114	124	155	145	117		139	123	109	114	146	123	143		99	120	100	75	110	100	95	91		122	95	114	91	98	100	110	92	126
	10:39	145	149	118	125	156	145	116		141	126	112	119	144	114	147		99	119	104	79	106	100	95	82		112	96	110	94	103	96	108	90	126
	10:45	144	141	128	125	158	149	124		141	124	142	115	148	112	144		99	115	104	75	107	101	96	76		99	85	113	94	88	95	102	86	126
	10:51	143	142	131	129	154	156	121		159	130	135	113	148	112	139		97	110	109	86	110	100	92	72		98	85	115	94	91	96	100	84	120
	10:57	138	145	137	129	151	144	123		144	126	137	115	154	118	144		97	107	109	84	105	105	92	68		97	87	117	102	92	96	107	90	125
	11:03	143	145	127	123	155	135	123		145	136	133	117	150	140	143		104	108	108	74	110	104	92	74		94	89	115	94	122	97	106	86	126
	11:09	138	150	129	120	167	137	121		144	126	111	115	149	125	148		101	105	106	74	103	104	96	71		92	103	114	94	108	92	102	79	122
	11:15	137	147	128	123	161	148	120		142	128	105	114	149	137	147		112	104	108	79	122	119	100	74		91	92	112	100	101	92	100	82	120
	11:21	138	148	129	125	161	147	123		142	130	123	121	149	122	149		108	106	109	79	111	114	101	82		86	92	124	112	110	92	101	86	120
	11:27	143	146	137	124	161	147	125		145	127	117	112	147	116	150		112	111	105	77	110	111	101	100		96	89	130	122	89	100	99	86	120
	11:33	134	152	147	120	159	149	127		144	130	121	112	148	141	153		102	115	106	77	110	104	100	98		94	84	133	118	94	98	101	82	119
	11:39	133	156	140	119	159	156	132		144	148	121	111	146	140	156		98	109	106	82	122	106	96	100		94	81	131	125	94	94	100	95	118
	11:45	137	154	141	122	153	154	128		146	140	153	116	148	129	155		100	102	105	77	122	104	96	90		94	81	124	115	105	92	101	82	116
	11:51	144	154	137	121	155	151	143		164	139	151	126	154	131	159		98	99	104	89	115	113	104	96		94	81	125	104	118	89	104	93	119
	11:57	139	153	135	121	155	145	139		150	118	122	139	158	126	156		99	99	107	83	128	117	102	93		93	81	123	93	120	113	109	90	120
	12:03	154	143	133	138	155	149	150		146	119	121	137	154	126	153		98	105	104	90	128	117	104	91		94	91	119	89	105	138	110	90	131
	12:09	132	142	133	135	155	159	139		144	122	129	130	153	127	155		104	109	104	79	112	126	101	86		94	98	115	92	119	114	103	99	127
	12:15	124	142	139	135	162	151	131		144	122	118	128	152	126	157		100	109	105	79	101	118	99	76		94	102	114	90	116	112	103	99	120
	12:21	126	144	139	135	161	149	140		144	122	130	126	154	128	152		99	111	102	84	102	106	98	76		96	110	106	87	116	110	98	95	121
	12:27	144	154	135	133	161	145	131		144	130	122	119	184	132	148		104	112	102	93	102	104	98	74		108	112	112	90	114	105	101	95	124
	12:33	152	143	133	130	159	156	136		144	126	126	113	163	122	153		101	119	102	70	101	100	100	74		112	108	120	90	106	98	101	93	125
	12:39	156	152	138	129	153	141	144		146	126	127	113	167	122	152		101	124	106	75	103	102	98	82		120	98	117	90	102	96	99	84	121
	12:45	171	146	148	131	157	139	147		143	134	125	117	162	128	152		97	117	104	77	98	108	100	94		109	90	123	90	110	92	105	82	116
	12:51	151	148	143	133	154	146	146		144	124	124	112	158	125	149		98	113	103	81	105	108	100	89		100	89	120	90	105	92	107	82	113
	12:57	139	146	135	129	147	131	143		144	124	128	103	154	120	147		99	104	105	75	105	108	96	94		94	82	116	84	109	90	115	84	112
	13:03	133	157	133	134	160	135	137		144	122	131	102	154	120	147		107	101	105	73	103	108	100	97		91	82	112	94	102	98	111	82	110
	13:09	130	156	137	133	160	137	146		140	134	134	114	148	125	149		107	100	103	73	98	103	98	92		89	103	113	96	98	106	107	84	108
	13:15	129	151	138	127	149	141	143		140	153	136	109	148	118	147		101	98	102	77	106	114	98	88		90	82	111	102	100	106	106	89	109
	13:21	133	148	129	128	165	141	138		150	140	137	109	146	122	145		100	95	103	92	107	104	102	90		89	78	114	110	98	104	104	86	106
	13:27	129	150	130	137	163	141	146		174	135	137	112	146	118	146		100	102	103	94	114	102	110	86		93	82	115	119	99	102	109	89	114
	13:33	139	146	140	137	163	144	144		148	143	138	108	147	118	143		99	99	98	93	116	101	117	82		90	84	114	100	98	98	104	87	112
	13:39	131	141	134	124	161	147	147		162	140	135	105	146	129	143		98	104	100	83	131	100	119	78		95	82	117	96	103	95	105	86	113
	13:45	131	138	134	125	161	149	137		157	136	135	99	146	125	139		102	107	107	79	116	110	118	74		94	84	122	94	108	94	105	82	111
	13:51	143	140	138	126	163	149	140		154	132	135	105	147	138	141		106	110	110	73	114	111	114	74		90	84	130	88	106	92	101	86	114
	13:57	125	152	140	137	160	146	143		144	130	135	102	146	136	141		112	106	109	73	117	114	106	74		89	83	119	89	107	92	105	86	116
	14:03	121	133	137	134	158	141	145		142	132	135	102	142	133	139		117	103	108	75	130	115	99	76		93	90	117	85	100	90	102	86	116
	14:09	123	136	138	138	158	141	142		140	134	135	110	139	147	142		111	99	109	75	114	110	98	74		93	97	111	85	97	92	105	92	116
	14:15	133	138	144	135	158	141	149		138	134	133	107	139	130	139		100	101	108	75	106	119	96	74		91	104	111	91	101	89	103	88	111
	14:21	130	137	142	135	155	159	149		134	124	132	104	141	111	139		97	99	108	74	101	108	97	97		91	104	107	84	97	92	102	92	114
	14:27	121	141	138	136	158	152	144		136	122	131	99	140	125	142		96	99	109	75	101	108	95	96		97	95	108	81	97	92	102	92	119
	14:33	142	138	133	127	163	131	143		135	127	130	112	139	118	142		96	99	106	73	98	100	94	92		93	92	108	86	96	90	105	90	130
	14:39	121	143	139	126	159	127	144		136	139	135	122	139	115	142		94	107	106	89	96	101	96	96		98	85	104	87	104	95	103	88	127
	14:45	115	148	153	121	164	140	146		136	131	135	122	143	126	143		93	113	103	91	99	104	96	94		108	84	103	88	110	100	101	86	127
	14:51	124	134	135	135	161	144	139		137	142	135	137	141	110	140		92	112	105	86	99	102	96	82		129	90	105	90	100	104	104	82	132
	14:57	117	136	140	134	161	146	143		133	142	137	118	142	135	146		97	122	105	86	99	102	97	77		116	85	110	88	101	100	101	86	129
	15:03	123	136	141	128	159	144	141		132	149	138	110	142	123	146		96	117	104	83	101	102	94	74		104	85	111	90	117	95	110	82	123
	15:09	135	134	140	130	157	158	151		135	132	130	108	140	121	148		97	112	104	78	99	100	92	75		96	90	111	88	108	96	110	84	118
	15:15	122	136	142	125	158	140	144		136	130	131	113	140	111	146		100	103	105	75	95	100	94	73		92	86	108	98	97	96	116	83	110
	15:21	124	136	147	104	158	152	153		136	138	130	112	143	118	146		103	100	105	75	100	100	94	77		100	90	106	98	94	92	111	84	110
	15:27	122	152	148	134	158	148	144		136	130	132	117	150	118	161		107	103	104	83	106	106	95	78		96	86	106	90	96	94	105	86	108
	15:33	124	146	145	132	158	143	149		129	125	131	106	156	115	168		111	99	105	85	106	104	94	75		96	80	108	90	98	92	100	92	108
	15:39	122	140	134	128	159	138	145		129	125	133	116	160	119	140		105	99	104	90	117	102	104	73		96	82	107	105	93	92	101	95	118
	15:45	126	140	136	125	158	142	145		133	122	132	117	158	118	182		100	103	107	85	117	102	109	73		95	92	110	104	96	87	101	113	112
	15:51	135	136	140	128	156	133	146		133	126	127	115	156	132	189		98	104	110	87	116	100	106	73		91	92	110	98	92	93	103	115	112
	15:57	134	131	143	126	157	140	149		136	130	124	103	152	111	141		112	103	113	85	104	98	106	71		90	85	106	94	94	88	102	108	111
	16:03	136	137	144	133	162	143	148		136	138	128	101	150	112	142		102	105	117	83	105	113	103	71		94	102	110	89	92	88	102	86	110
	16:09	136	135	141	128	162	140	145		132	130	130	115	149	106	141		101	98	116	84	105	118	102	78		99	110	108	98	110	94	107	86	110
	16:15	128	136	140	133	158	141	149		132	137	127	108	146	115	139		99	101	112	83	101	126	102	81		92	98	109	97	102	98	104	86	110
	16:21	130	140	140	130	158	144	140		129	124	127	110	147	109	136		97	100	111	80	107	119	100	79		90	90	107	95	103	96	104	79	111
	16:27	126	150	145	136	154	140	151		130	134	129	107	144	107	135		98	107	110	74	102	132	99	87		90	87	102	94	108	91	103	75	108
	16:33	131	133	141	140	150	141	148		128	128	131	112	140	119	138		97	101	109	78	121	119	99	83		103	85	102	89	99	92	106	79	110
	16:39	118	136	136	138	149	146	153		125	145	131	117	140	115	139		98	107	108	78	107	118	100	80		106	87	110	94	95	89	105	80	107
	16:45	138	136	130	141	149	140	148		131	128	132	109	140	105	142		97	113	108	76	101	107	98	78		107	88	107	96	93	89	104	82	109
	16:51	138	143	130	136	149	146	157		139	133		113	140	119	139		96	112	108	80	102	100	107	71		112	85	110	96	96	98	104	87	109
	16:57	148	142	137	124	150	145	150		80	131		111	141	111	142			109	120	86	102	102	104	73			86		106	92	97	104	88	107
	17:03				138	148	141	153		93	134		112	140	105	143			98	83	72	108	101	111	75			83		93	107	95	109	89	110
	17:09					148	141	161		92		111		141	106	150		87	82	98		108	99	117	73		93		83		99	93	115	86	116
	17:15					147	144	144		122		126		139	104	156		83	84	106	78	116	99	121	76		90		94		89	93	114	84	116
	17:21					150	141	145		130	130	123	108	150	119	152		82	97	106	75	104	99	125	73		87	79	109	98	98	90	105	86	120
	17:27					148	131	147		132	118	126	110	157	127	147		84	103	104	77	108	100	128	78		89	75	109	95	94	93	104	87	120
	17:33					154	133	157		129	125	113	123	158	125	143		87	106	104	72	98	104	128	78		83	76	105	92	112	93	105	79	115
	17:39	138			136	161	145	145		131	126	115	119	155	129	145		98	107	106	75	110	106	128	85		89	78	105	100	106	91	106	79	113
	17:45	132	136	128	151	169	159	138		133	129	116	115	152	126	144		99	107	106	79	115	107	120	89		91	86	103	96	99	88	104	80	109
	17:51	136	137	129	148	165	142	144		137	133	113	123	146	129	142		100	101	108	85	110	118	114	93		90	88	105	94	94	90	104	80	107
	17:57	133	140	130	141	166	144	142		135	127	128	115	144	121	142		98	101	108	76	103	114	111	85		94	110	117	93	112	97	104	80	109
	18:03	134	142	128	136	162	144	147		143	124	106	122	143	115	149		95	113	109	75	101	108	108	75		88	96	109	94	98	102	104	76	115
	18:09	143	140	128	136	160	148	149		145	124	101	119	140	116	151		96	111	109	69	104	102	106	76		105	99	109	101	96	104	106	100	117
	18:15	145	142	133	160	158	138	145		146	119	144	117	138	126	154		105	105	106	71	98	111	101	82		118	96	107	100	96	107	110	97	115
	18:21	143	143	143	137	154	137	148		153	134	125	132	139	125	151		109	106	105	81	99	102	100	86		96	89	109	118	115	102	114	112	109
	18:27	147	140	137	139	154	139	166		146	147	121	125	142	137	157		107	104	105	85	110	107	99	79		94	90	109	114	96	98	118	98	119
	18:33	140	140	133	140	154	137	148		136	133	103	118	142	125	149		103	104	104	82	106	100	97	81		112	102	118	105	90	95	111	94	126
	18:39	136	144	129	143	156	140	153		132	140	102	117	142	129	148		103	106	109	77	97	92	100	79		110	89	125	102	94	95	105	89	126
	18:45	138	150	141	134	158	158	150		130	139	104	119	140	114	145		101	116	110	82	114	96	102	90		93	100	119	102	92	93	103	91	124
	18:51	136	150	135	139	158	148	148		130	139	104	115	142	117	145		108	135	113	79	120	120	120	92		98	107	119	102	94	92	108	94	117
	18:57	138	144	135	143	156	155	148		134	151	114	123	142	129	149		104	128	113	83	128	120	115	92		107	105	118	101	98	94	104	93	117
	19:03	136	150	135	148	154	142	156		137	139	114	129	150	115	143		102	117	113	92	123	121	112	106		115	95	119	104	116	97	106	85	113
	19:09	136	148	135	150	151	146	152		136	138	116	143	186	115	145		103	116	110	91	112	115	110	92		103	95	118	107	115	97	114	95	114
	19:15	153	142	135	156	158	148	161		136	143	135	133	162	123	145		108	113	111	89	101	117	105	79		103	106	127	109	105	97	111	89	111
	19:21	153	144	135	154	158	146	159		137	147	134	120	145	129	149		113	120	116	87	106	112	106	75		98	99	120	108	97	100	111	88	114
	19:27	162	144	135	137	158	159	157		135	144	127	119	143	129	158		111	122	123	90	120	118	105	95		102	82	118	100	107	100	112	86	114
	19:33	157	148	135	143	156	166	163		143	157	109	121	167	135	155		115	112	131	98	118	127	115	117		111	95	116	110	108	115	113	78	123
	19:39	153	155	139	134	154	174	161		149	158	111	145	159	137	159		122	112	140	116	116	142	119	123		110	101	114	133	111	114	132	91	126
	19:45	153	148	149	124	153	167	176		161	153	122	141	160	143	161		135	109	137	108	115	137	117	110		128	92	118	121	119	117	127	113	142
	19:51	152	150	153	134	155	163	153		140	143	125	148	162	138	167		121	115	135	111	113	137	136	110		129	100	118	129	131	120	131	123	144
	19:57	154	150	150	142	155	157	171		142	148	134	152	193	132	174		111	119	133	111	122	136	123	108		122	96	125	116	122	123	124	117	144
	20:03	171	154	135	146	159	159	171		142	165	131	151	171	129	176		116	131	147	113	116	135	126	107		138	95	128	120	126	111	124	110	134
	20:09	174	154	140	155	160	161	170		148	156	139	147	167	124	180		110	121	146	95	122	147	140	108		115	93	141	116	134	113	127	103	141
	20:15	164	154	135	143	159	162	172		150	180	133	150	185	121	169		110	124	145	89	149	133	140	100		107	93	140	110	121	110	128	108	133
	20:21	168	160	131	147	161	165	172		147	160	130	150	174	133	161		107	123	142	93	142	126	130	109		138	102	135	119	102	100	130	103	138
	20:27	144	160	123	146	159	179	179		150	154	133	136	157	131	156		106	115	143	103	119	138	123	107		126	101	127	121	109	101	124	89	140
	20:33	150	160	131	143	159	162	182		157	148	129	132	155	142	152		111	113	138	104	117	130	118	98		111	111	124	116	107	101	122	101	140
	20:39	161	166	123	161	156	164	184		147	142	133	132	153	151	153		121	113	129	96	121	124	116	95		93	125	125	108	104	99	123	100	132
	20:45	165	164	127	136	156	164	170		147	143	129	136	156	144	148		124	119	126	90	132	118	109	98		119	118	122	108	103	109	121	90	128
	20:51	165	151	132	123	155	184	162		151	136	128	144	180	147	146		124	113	124	84	128	116	116	94		110	125	127	120	107	109	115	80	125
	20:57	198	158	127	126	153	164	151		154	132	137	137	140	147	156		115	117	122	82	124	112	121	98		103	103	127	116	115	106	112	90	125
	21:03	163	150	129	144	156	165	152		142	134	136	127	140	137	167		110	113	124	82	130	103	122	84		101	95	125	110	129	99	113	90	129
	21:09	149	152	132	157	155	183	162		132	158	135	127	143	133	155		114	113	134	82	130	105	131	81		96	87	125	110	109	96	111	91	126
	21:15	151	161	127	156	156	176	156		132	157	133	122	142	124	175		112	115	135	92	130	104	124	86		103	98	124	115	101	96	110	88	118
	21:21	149	156	129	153	156	158	152		132	154	141	118	146	125	167		111	125	124	92	126	118	117	93		141	105	121	121	113	96	111	98	125
	21:27	138	164	131	151	156	162	150		139	155	140	123	183	118	166		113	131	125	86	125	119	116	85		118	96	124	108	103	95	125	94	133
	21:33	138	164	132	144	155	150	143		132	155	139	133	155	133	159		120	126	128	82	142	115	118	86		101	95	117	108	105	102	124	98	132
	21:39	134	148	132	149	156	154	172		133	147	122	160	142	116	159		123	127	137	84	134	115	120	82		103	95	118	106	105	100	129	102	130
	21:45	141	152	132	143	156	152	156		137	154	127	156	150	117	151		128	121	142	90	134	136	117	93		111	96	124	112	125	100	129	128	128
	21:51	161	149	141	155	152	159	162		151	150	119	152	155	112	150		129	121	161	104	147	133	115	77		122	97	121	113	117	97	129	117	124
	21:57	159	150	143	148	152	141	171		138	123	119	145	167	126	148		124	144	147	104	128	119	113	79		120	114	125	100	106	97	122	107	125
	22:03	170	154	133	144	151	140	164		138	121	121	146	167	138	149		123	130	147	110	126	112	117	79		131	94	121	114	103	96	127	97	135
	22:09	171	152	139	151	152	136	164		134	119	125	149	167	125	148		113	135	143	111	121	115	119	83		136	94	135	115	133	106	118	97	131
	22:15	162	152	143	140	156	143	164		140	123	124	146	169	122	154		113	135	147	95	114	102	119	97		141	91	127	121	120	105	117	92	128
	22:21	150	150	142	134	164	141	162		145	129	124	143	168	150	155		110	130	144	86	129	101	113	92		128	96	125	125	115	120	115	92	128
	22:27	131	162	146	134	164	140	150		145	123	121	152	168	142	159		111	113	134	85	111	117	112	108		120	92	122	120	114	108	118	93	131
	22:33	131	161	141	135	164	141	147		134	122	124	145	168	134	159		111	121	137	104	122	119	108	112		104	89	119	106	123	104	119	92	129
	22:39	151	154	144	161	162	141	160		134	140	124	139	168	126	151		123	115	132	109	125	123	113	101		124	103	123	107	116	97	116	90	121
	22:45	156	158	142	157	159	141	151		132	136	122	124	165	108	145		117	118	131	99	127	125	117	104		144	98	117	112	120	94	120	95	124
	22:51	146	149	138	163	155	141	162		140	129	119	122	178	106	142		119	123	128	99	124	125	125	107		128	100	125	107	113	95	119	84	128
	22:57	143	151	133	147	155	145	152		138	136	122	130	160	119	142		114	121	125	108	119	135	131	100		112	99	120	101	128	103	114	91	127
	23:03	133	158	144	148	154	156	149		135	159	125	134	154	110	148		109	116	124	104	133	129	156	94		105	113	118	108	127	109	118	107	137
	23:09	135	164	144	154	156	144	144		136	150	126	143	149	108	146		109	117	124	84	120	109	132	97		104	105	121	105	130	109	124	101	135
	23:15	135	150	144	153	154	145	148		137	157	123	143	139	109	180		110	116	129	94	115	105	130	92		107	99	123	103	125	128	128	93	137
	23:21	143	159	141	153	153	155	146		155	149	126	154	146	127	160		110	126	133	89	109	108	134	83		109	109	126	102	103	100	121	87	153
	23:27	141	157	140	147	155	159	144		144	148	120	138	148	126	167		109	118	137	90	115	101	131	75		130	106	127	103	98	99	119	100	128
	23:33	152	153	141	148	159	157	162		155	137	111	130	144	128	157		107	118	136	82	118	117	145	70		108	97	133	115	124	99	119	102	132
	23:39	163	146	139	121	154	172	156		165	129	115	133	141	126	157		116	120	127	85	110	115	129	74		127	89	125	113	116	97	119	99	126
	23:45	157	144	142	136	151	165	148		144	121	120	135	143	118	153		124	124	124	86	136	111	129	75		135	105	144	110	114	95	124	89	123
	23:51	156	149	140	143	150	212	152		145	119	122	151	137	122	147		130	120	129	85	130	105	128	83		115	132	137	107	114	121	127	96	124
	23:57	156	144	140	143	149	174	149		133	117	128	166	168	113	140		138	115	130	86	123	104	136	91		126	124	134	98	106	109	126	92	120
	0:03	161	153	140	154	152	174	147		129	125	128	152	144	109	137		138	122	133	90	141	102	129	90		130	129	129	106	98	120	131	87	132
	0:09	157	146	140	145	150	187	136		125	129	191	173	127	108	140		150	129	129	117	119	116	127	83		107	125	135	108	152	119	134	91	128
	0:15	168	158	137	144	150	179	152		128	131	152	165	130	126	141		135	123	121	156	141	133	122	83		117	124	131	108	139	108	144	94	125
	0:21	159	154	140	148	148	183	156		130	123	144	145	138	125	139		137	126	119	124	139	122	114	80		117	115	142	104	104	127	129	95	144
	0:27	142	159	140	144	148	178	162		153	121	158	133	143	127	141		133	122	120	111	136	163	109	87		119	105	132	100	112	109	129	91	132
	0:33	143	156	141	150	150	185	170		145	141	135	138	143	139	159		133	116	119	130	130	129	109	84		127	109	130	110	117	101	125	95	147
	0:39	143	162	144	144	150	199	176		141	138	145	129	144	138	156		143	127	120	119	143	133	108	80		130	123	124	98	111	99	121	95	167
	0:45	153	180	144	148	147	174	182		137	129	137	115	158	126	153		129	129	118	107	135	137	107	84		146	115	127	113	130	94	122	102	136
	0:51	142	141	144	150	146	171	177		134	124	137	121	168	132	153		131	128	123	82	123	135	105	96		124	141	140	121	122	93	123	102	135
	0:57	151	156	144	144	145	169	179		128	128	139	105	151	141	157		122	129	134	78	113	125	110	98		127	124	123	127	138	103	118	102	134
	1:03	145	157	137	146	150	170	162		127	124	136	129	154	121	159		121	128	137	69	125	119	106	103		115	100	122	119	117	121	116	110	131
	1:09	159	147	137	142	148	175	155		121	108	152	131	184	109	144		139	118	146	70	116	136	105	114		117	104	111	89	114	110	128	106	142
	1:15	169	166	144	141	150	169	148		121	107	128	126	140	105	138		115	103	139	65	109	131	105	97		147	97	110	95	105	111	140	96	129
	1:21	149	154	140	157	150	165	143		128	106	124	127	144	105	135		115	113	136	86	109	117	108	100		109	89	114	111	128	112	133	96	132
	1:27	159	138	174	138	150	160	143		130	127	124	116	157	124	135		120	114	131	91	116	111	105	106		119	91	120	111	125	133	134	91	134
	1:33	140	144	161	135	153	163	137		140	130	124	109	137	111	130		117	120	130	87	119	109	103	97		120	134	117	105	117	109	132	81	137
	1:39	133	134	145	132	156	145	130		128	122	125	107	140	110	134		104	120	133	77	128	107	113	94		96	108	116	109	112	101	132	90	132
	1:45	129	152	130	135	160	152	130		124	116	125	101	136	99	143		111	118	135	76	138	125	113	87		94	112	112	97	103	105	122	81	136
	1:51	129	148	121	139	160	159	145		122	111	116	97	135	101	137		112	123	136	77	126	117	124	88		84	124	110	95	104	99	116	84	142
	1:57	111	148	119	130	162	136	138		124	114	111	96	136	99	138		114	116	134	72	126	142	134	85		106	111	113	95	104	97	120	106	140
	2:03	106	147	124	134	161	131	142		139	109	109	94	134	95	143		112	112	128	74	127	128	140	83		103	91	110	91	115	98	122	104	133
	2:09	104	138	127	139	162	138	129		118	104	105	108	139	106	148		113	115	128	74	150	114	123	74		114	105	112	101	127	98	118	90	135
	2:15	98	135	123	137	161	128	146		116	108	108	112	132	111	160		105	114	127	92	125	110	125	71		135	93	117	111	122	101	118	88	124
	2:21	99	152	123	136	160	138	143		122	102	112	126	123	111	144		97	115	122	98	117	102	124	72		108	104	115	105	107	95	115	93	117
	2:27	98	149	123	161	159	126	152		124	114	105	128	127	122	153		96	113	117	90	107	95	117	88		110	112	108	119	99	98	117	86	116
	2:33	98	166	127	166	155	138	172		128	116	108	122	135	123	138		95	108	114	80	115	92	107	91		113	116	121	117	106	98	114	86	118
	2:39	116	150	132	163	152	140	165		124	113	106	118	141	121	135		98	105	117	75	109	96	101	105		109	106	120	116	124	99	115	86	119
	2:45	112	150	122	163	145	149	168		123	108	108	119	140	126	135		114	108	120	80	119	97	99	94		128	95	123	106	114	95	115	86	141
	2:51	110	150	123	155	145	143	161		146	108	111	111	139	117	134		103	111	120	77	112	97	96	89		114	99	120	103	108	92	123	84	125
	2:57	109	146	125	159	145	145	151		144	122	108	122	139	117	148		100	108	119	77	110	102	98	82		109	102	116	101	131	92	124	78	133
	3:03	108	144	128	157	146	171	147		128	116	104	129	125	119	143		98	107	117	80	109	99	98	83		110	91	118	105	125	96	127	98	131
	3:09	108	143	130	147	144	163	143		132	114	104	132	122	114	140		97	104	115	85	109	119	97	74		108	91	128	102	120	114	132	108	128
	3:15	124	138	142	141	144	173	137		132	118	106	134	118	111	136		99	106	112	91	107	114	96	70		109	86	127	95	109	111	144	95	124
	3:21	132	135	138	140	143	157	147		129	118	109	134	122	112	133		108	104	111	77	109	112	96	76		105	89	124	93	114	109	133	98	130
	3:27	128	146	131	132	144	152	131		127	118	114	131	122	106	167		107	106	109	78	106	108	96	76		109	93	117	92	110	109	129	100	124
	3:33	126	137	139	132	143	156	133		124	123	119	133	118	110	142		100	108	110	75	105	106	96	79		117	86	118	99	107	107	129	121	124
	3:39	132	139	127	136	144	148	129		124	118	116	125	126	102	133		99	112	112	94	104	106	108	78		115	108	114	99	111	104	123	120	123
	3:45	137	150	126	138	143	149	135		120	127	117	111	122	98	131		111	112	111	91	101	99	122	85		111	109	120	92	115	106	119	104	123
	3:51	150	142	129	118	146	143	131		116	125	116	105	122	98	132		117	117	114	81	104	96	115	88		97	117	117	90	117	110	119	116	130
	3:57	140	162	133	133	146	141	129		122	119	112	103	117	91	133		120	110	124	78	107	103	109	85		99	106	110	90	119	106	119	104	129
	4:03	147	146	127	127	145	136	128		122	121	106	103	125	109	127		121	102	129	82	105	90	108	76		121	99	114	99	121	97	123	111	125
	4:09	154	142	127	129	146	136	142		128	114	114	104	124	109	124		115	104	129	80	108	107	105	72		124	109	121	105	140	98	115	101	129
	4:15	137	142	129	125	143	126	143		152	127	111	108	121	112	124		106	104	136	84	135	121	105	74		111	99	119	104	121	97	111	93	141
	4:21	124	148	128	124	148	126	140		134	115	105	102	117	112	123		105	101	136	91	120	112	105	70		121	91	118	112	117	94	114	90	131
	4:27	123	153	133	121	148	122	132		135	114	103	103	125	112	122		104	106	139	88	126	106	107	70		126	99	116	104	133	95	111	83	128
	4:33	124	146	124	121	148	130	137		135	116	103	103	121	110	124		112	114	135	81	119	104	113	78		139	99	110	98	126	95	109	81	132
	4:39	119	138	140	121	144	132	131		131	111	99	99	135	115	125		110	108	136	83	109	102	131	89		136	91	113	96	109	103	113	90	129
	4:45	119	139	143	134	146	124	138		114	123	96	100	129	112	132		108	105	134	81	109	105	140	86		96	109	116	94	105	100	117	97	126
	4:51	115	142	133	134	146	125	128		114	118	100	105	125	99	129		107	105	130	79	115	107	127	100		100	101	119	94	103	106	116	97	123
	4:57	115	144	133	134	144	120	144		114	123	104	119	132	109	126		110	104	126	85	103	105	118	96		103	91	126	98	110	106	117	91	124
	5:03	111	141	125	146	144	115	140		114	122	104	119	141	115	126		115	126	123	81	109	108	128	96		107	95	123	90	125	106	116	89	120
	5:09	108	160	121	147	144	119	123		114	113	100	120	132	109	145		123	123	114	83	101	117	122	93		114	95	116	90	118	101	112	88	107
	5:15	108	146	120	149	144	132	141		114	109	105	129	136	114	139		127	125	111	91	100	125	123	83		123	90	121	101	134	98	108	103	115
	5:21	112	146	120	145	144	133	144		132	109	105	123	129	112	128		125	127	112	91	100	124	119	84		123	94	117	113	121	95	113	84	114
	5:27	107	154	127	154	144	129	145		121	118	108	120	139	112	131		115	125	110	100	96	124	110	91		122	104	116	110	118	96	109	95	122
	5:33	102	155	125	152	146	126	142		122	125	104	103	137	94	127		118	122	108	98	100	136	107	82		119	99	113	117	120	97	109	85	135
	5:39	102	137	128	127	156	136	146		117	125	108	103	128	100	125		118	119	108	100	97	118	103	80		119	93	113	115	107	101	107	91	113
	5:45	104	133	140	124	158	126	130		118	124	111	109	127	103	121		109	114	106	104	102	106	101	75		109	89	126	97	94	105	111	92	122
	5:51	110	133	134	123	162	126	125		115	125	116	105	123	100	127		102	109	110	90	124	101	100	80		113	88	127	95	121	102	117	92	115
	5:57	108	129	133	123	161	126	124		120	130	121	98	119	103	141		101	102	109	80	120	96	101	78		107	86	128	95	119	101	131	102	119
	6:03	108	140	138	118	158	132	129		119	133	119	103	122	111	151		102	100	110	80	128	99	100	80		133	88	129	95	122	101	142	96	120
	6:09	122	147	148	121	152	133	122		122	124	112	117	125	115	131		101	103	116	78	127	100	103	78		117	109	126	99	121	99	125	87	109
	6:15	132	164	128	123	140	144	127		128	118	110	121	124	106	129		105	104	115	73	112	100	145	82		108	108	131	94	125	113	134	104	116
	6:21	136	145	130	144	139	144	140		145	119	113	122	124	105	134		103	110	115	102	104	106	136	84		96	126	125	90	119	108	123	117	130
	6:27	140	145	128	127	144	167	129		136	115	114	110	135	109	128		104	110	115	102	100	107	130	88		113	113	125	97	138	116	121	102	125
	6:33	140	141	133	122	147	148	128		133	119	115	110	132	115	126		105	121	115	100	108	114	122	94		107	115	120	106	130	106	114	110	133
	6:39	142	133	147	141	156	150	132		124	121	119	116	140	116	156		108	114	111	98	109	115	126	94		98	140	115	101	125	111	106	104	143
	6:45	132	159	134	140	157	164	126		145	126	131	130	149	113	128		115	108	120	90	100	122	122	104		123	120	114	96	114	111	109	112	147
	6:51	130	139	131	148	151	155	131		124	121	117	132	132	110	128		127	106	136	79	99	129	123	99		110	113	113	92	116	112	115	112	136
	6:57	154	140	124	149	147	152	132		124	116	108	130	144	106	127		120	112	143	77	112	127	115	98		113	99	117	104	122	128	125	108	130
	7:03	140	139	122	149	143	152	137		124	118	102	126	137	100	132		109	106	140	75	95	112	110	93		119	96	121	102	122	115	135	116	131
	7:09	134	140	114	146	143	141	137		113	120	103	120	137	106	135		105	115	143	74	114	107	110	79		122	92	120	102	112	115	121	103	131
	7:15	130	154	124	139	141	149	143		117	113	105	136	150	114	134		99	113	135	73	118	104	105	79		113	89	121	98	104	112	113	97	136
	7:21	124	155	124	129	143	146	148		117	112	99	133	136	110	135		106	111	134	71	110	104	104	75		109	105	122	96	127	109	112	99	132
	7:27	130	140	146	125	143	158	160		115	107	99	105	128	108	141		102	112	129	74	114	102	104	85		110	103	121	94	130	104	112	93	121
	Figure 2F
	VO2(ml/h)	Ucp1+:Ctrl								Ucp1+:ABX								Ucp1KO:Ctrl									Ucp1KO:ABX
	1-6	151.635	137.378	124.627	135.329	136.613	133.724	122.438		147.364	125.269	140.351	140.5	129.613	124.79	114.329		107.053	104.573	98.863	84.1216	102.987	108.859	107.82	79.2368		103.566	96.6753	104.234	87.3467	117.052	100.013	92.8	115.105	97.8421
	7-24	152.775	149.744	149.125	136.874	146.975	134.354	140.248		144.5	118	145.512	132.394	129.152	120.567	124.392		116.019	113.881	114.537	86.95	110.886	113.662	122.7	87.8994		112.269	102.2	117.525	95.0875	125.494	111.411	100.228	119.006	104.228
	Figure 2G
	RER	Ucp1+:Ctrl								Ucp1+:ABX								Ucp1KO:Ctrl									Ucp1KO:ABX
	7:33	0.931	0.879	0.741	0.91	0.753	0.855	0.872		0.909	0.937	0.994	0.856	0.904	0.954	0.972		0.855	0.88	0.887	0.96	0.962	0.914	0.935	0.98		0.911	0.803	1	0.861	0.943	0.94	0.885	0.953	0.937
	7:39	0.914	0.855	0.763	0.904	0.752	0.875	0.873		0.89	0.952	1.021	0.833	0.877	0.955	0.965		0.837	0.899	0.883	0.958	0.98	0.884	0.91	0.977		0.911	0.795	0.972	0.854	0.946	0.934	0.887	0.937	0.93
	7:45	0.896	0.855	0.76	0.917	0.728	0.851	0.844		0.933	0.983	1.006	0.825	0.867	0.97	0.959		0.854	0.882	0.895	0.922	0.953	0.881	0.915	0.926		0.902	0.78	0.966	0.822	0.927	0.938	0.902	0.923	0.91
	7:51	0.89	0.843	0.76	0.946	0.727	0.852	0.841		0.979	0.998	0.985	1.035	0.833	0.986	0.942		0.838	0.878	0.892	0.945	0.917	0.876	0.925	0.928		0.897	0.77	0.94	0.849	0.935	0.889	0.896	0.923	0.915
	7:57	0.89	0.828	0.73	1.069	0.727	0.867	0.857		0.968	0.971	0.99	0.749		1.004	0.924		0.842	0.854	0.89	0.931	0.895	0.847	0.884	0.953			0.769	0.947	0.889	0.961	0.878	0.734	0.901	0.933
	8:03	0.86	0.814	0.725	0.843	0.679	0.859	0.822		0.977	0.996	0.977	0.756	0.655	0.981	0.894		0.845	0.858	0.885	0.939	0.876	0.913	0.877	0.965			0.758	0.955	0.935	0.967	0.856	0.757	0.804	0.947
	8:09	0.733	0.739	0.755	0.739	0.755	0.784	0.831		0.715	1.002	0.977	0.718	0.708	0.943	0.903		0.846	0.98	0.857	0.935	0.855	0.879	0.906			0.842		0.969	0.921	0.958	0.824	0.769	0.833
	8:15	0.721	0.723	0.757	0.746	0.76	0.784	0.977		0.826	1.008	0.974	0.748	0.722	0.896			0.816	0.857	1.159	0.931	0.834	0.847	0.843	0.98		0.818	0.754		0.921	0.952	0.803	0.761	0.896	0.875
	8:21	0.702	0.719		0.772	0.761	0.773	0.787		0.831			0.738	0.773	0.856			0.806	0.81	0.938	0.92	0.838	0.831	0.852	0.883		0.817	0.785		0.897	0.985	0.794	0.813	0.894	0.904
	8:27	0.717	0.702		0.794	0.767	0.77	0.817		0.818	0.828		0.746	0.754	0.834	0.735		0.802	0.809	0.931	0.977	0.843	0.805	0.859	0.856		0.767	0.756	0.893	1.013	0.987	0.796	0.788	0.88	0.861
	8:33	0.724	0.717	0.749	0.766	0.746	0.718	0.771		0.808	0.791		0.748	0.733	0.793	0.743		0.795	0.764	0.841	0.903	0.815	0.809	0.831	0.835		0.762	0.75	0.845	0.898	1.375	0.789	0.757	0.847	0.839
	8:39	0.706	0.697	0.75	0.766	0.73	0.701	0.783		0.794	0.793	0.847	0.751	0.729	0.789	0.715		0.783	0.764	0.833	0.839	0.816	0.787	0.818	0.803		0.749	0.752	0.844	0.856	0.941	0.794	0.748	0.865	0.81
	8:45	0.72	0.702	0.759	0.771	0.734	0.723	0.772		0.8	0.795	0.85	0.743	0.737	0.787	0.73		0.788	0.781	0.788	0.825	0.804	0.8	0.811	0.81		0.768	0.751	0.844	0.829	0.898	0.783	0.728	0.848	0.821
	8:51	0.713	0.709	0.753	0.766	0.725	0.74	0.756		0.797	0.782	0.835	0.744	0.702	0.802	0.741		0.779	0.764	0.772	0.799	0.786	0.789	0.781	0.805		0.77	0.724	0.839	0.826	0.887	0.784	0.755	0.842	0.794
	8:57	0.731	0.733	0.756	0.758	0.736	0.759	0.747		0.789	0.772	0.803	0.743	0.734	0.794	0.724		0.794	0.757	0.781	0.774	0.79	0.774	0.809	0.823		0.765	0.741	0.822	0.809	0.868	0.798	0.739	0.838	0.791
	9:03	0.726	0.721	0.762	0.751	0.725	0.755	0.743		0.779	0.763	0.795	0.757	0.742	0.797	0.751		0.758	0.761	0.778	0.774	0.769	0.768	0.806	0.807		0.751	0.734	0.806	0.81	0.859	0.785	0.761	0.822	0.802
	9:09	0.724	0.734	0.738	0.764	0.711	0.751	0.755		0.782	0.772	0.781	0.745	0.76	0.788	0.749		0.774	0.76	0.774	0.767	0.779	0.777	0.802	0.8		0.758	0.732	0.814	0.789	0.827	0.778	0.777	0.805	0.797
	9:15	0.717	0.709	0.748	0.735	0.725	0.731	0.754		0.776	0.761	0.759	0.741	0.758	0.769	0.748		0.77	0.74	0.771	0.766	0.774	0.774	0.804	0.768		0.774	0.724	0.822	0.789	0.825	0.78	0.788	0.812	0.785
	9:21	0.73	0.72	0.739	0.741	0.749	0.725	0.747		0.779	0.763	0.752	0.749	0.775	0.771	0.747		0.787	0.748	0.796	0.774	0.777	0.774	0.809	0.778		0.751	0.732	0.822	0.787	0.814	0.76	0.774	0.818	0.772
	9:27	0.726	0.758	0.752	0.745	0.729	0.731	0.735		0.766	0.756	0.753	0.737	0.741	0.765	0.754		0.779	0.758	0.794	0.764	0.789	0.758	0.798	0.791		0.758	0.761	0.813	0.795	0.838	0.793	0.752	0.805	0.782
	9:33	0.728	0.74	0.744	0.74	0.729	0.733	0.741		0.761	0.76	0.771	0.747	0.787	0.738	0.739		0.771	0.774	0.796	0.745	0.794	0.767	0.819	0.78		0.748	0.764	0.826	0.78	0.81	0.77	0.748	0.804	0.803
	9:39	0.724	0.715	0.736	0.758	0.731	0.723	0.749		0.761	0.738	0.772	0.774	0.755	0.765	0.748		0.762	0.772	0.794	0.731	0.8	0.76	0.823	0.79		0.719	0.748	0.829	0.779	0.813	0.738	0.727	0.779	0.798
	9:45	0.712	0.713	0.725	0.743	0.724	0.74	0.757		0.764	0.741	0.769	0.763	0.778	0.792	0.749		0.765	0.779	0.785	0.735	0.791	0.752	0.805	0.79		0.767	0.739	0.816	0.78	0.812	0.753	0.739	0.755	0.809
	9:51	0.721	0.721	0.725	0.763	0.725	0.736	0.751		0.755	0.732	0.777	0.773	0.745	0.756	0.743		0.782	0.784	0.797	0.75	0.788	0.755	0.806	0.8		0.788	0.746	0.828	0.763	0.853	0.748	0.727	0.797	0.811
	9:57	0.726	0.73	0.728	0.736	0.729	0.731	0.729		0.763	0.731	0.783	0.759	0.748	0.788	0.747		0.77	0.776	0.803	0.75	0.793	0.773	0.804	0.789		0.798	0.746	0.818	0.76	0.829	0.755	0.737	0.797	0.811
	10:03	0.727	0.735	0.738	0.753	0.722	0.72	0.747		0.758	0.746	0.765	0.753	0.749	0.781	0.753		0.775	0.757	0.802	0.743	0.791	0.757	0.8	0.793		0.797	0.732	0.818	0.766	0.826	0.753	0.735	0.797	0.801
	10:09	0.736	0.723	0.728	0.746	0.739	0.756	0.732		0.76	0.776	0.76	0.753	0.773	0.786	0.785		0.809	0.776	0.806	0.743	0.813	0.771	0.788	0.768		0.815	0.741	0.808	0.747	0.818	0.76	0.781	0.808	0.782
	10:15	0.731	0.715	0.731	0.759	0.72	0.743	0.745		0.761	0.778	0.765	0.749	0.758	0.782	0.792		0.805	0.75	0.825	0.766	0.792	0.763	0.797	0.761		0.808	0.737	0.797	0.772	0.811	0.758	0.751	0.801	0.79
	10:21	0.735	0.729	0.723	0.755	0.716	0.729	0.761		0.769	0.759	0.763	0.751	0.757	0.778	0.796		0.813	0.74	0.804	0.76	0.801	0.758	0.811	0.758		0.793	0.761	0.773	0.772	0.799	0.772	0.753	0.798	0.789
	10:27	0.733	0.728	0.723	0.757	0.721	0.725	0.767		0.766	0.753	0.763	0.745	0.789	0.795	0.78		0.796	0.763	0.803	0.789	0.805	0.771	0.799	0.805		0.793	0.762	0.803	0.763	0.834	0.795	0.764	0.801	0.809
	10:33	0.734	0.719	0.736	0.771	0.733	0.73	0.732		0.769	0.78	0.763	0.73	0.771	0.797	0.789		0.813	0.744	0.785	0.772	0.81	0.785	0.803	0.817		0.779	0.766	0.806	0.763	0.828	0.785	0.757	0.809	0.831
	10:39	0.724	0.733	0.717	0.766	0.707	0.737	0.76		0.762	0.759	0.774	0.737	0.715	0.776	0.77		0.823	0.732	0.787	0.774	0.8	0.765	0.818	0.807		0.796	0.74	0.791	0.753	0.847	0.757	0.772	0.836	0.817
	10:45	0.722	0.743	0.729	0.783	0.732	0.734	0.747		0.772	0.735	0.759	0.731	0.743	0.797	0.788		0.804	0.723	0.79	0.757	0.813	0.765	0.801	0.777		0.785	0.761	0.781	0.761	0.83	0.764	0.759	0.819	0.798
	10:51	0.711	0.732	0.71	0.774	0.729	0.738	0.756		0.755	0.745	0.76	0.732	0.733	0.807	0.784		0.808	0.738	0.764	0.768	0.813	0.764	0.809	0.784		0.801	0.765	0.783	0.757	0.832	0.746	0.763	0.833	0.787
	10:57	0.72	0.735	0.717	0.776	0.717	0.733	0.741		0.756	0.741	0.76	0.769	0.745	0.818	0.789		0.813	0.742	0.789	0.744	0.817	0.782	0.786	0.772		0.798	0.755	0.774	0.754	0.835	0.781	0.765	0.806	0.793
	11:03	0.722	0.743	0.712	0.769	0.725	0.738	0.758		0.767	0.742	0.758	0.761	0.747	0.819	0.788		0.806	0.734	0.791	0.724	0.822	0.78	0.786	0.757		0.798	0.748	0.795	0.755	0.815	0.77	0.767	0.833	0.803
	11:09	0.728	0.723	0.72	0.791	0.714	0.734	0.737		0.778	0.768	0.764	0.75	0.755	0.821	0.791		0.772	0.734	0.786	0.761	0.816	0.782	0.793	0.814		0.803	0.733	0.785	0.766	0.836	0.758	0.762	0.847	0.78
	11:15	0.748	0.736	0.731	0.775	0.724	0.731	0.739		0.748	0.788	0.759	0.76	0.745	0.769	0.78		0.783	0.75	0.769	0.781	0.822	0.775	0.787	0.827		0.79	0.741	0.791	0.774	0.843	0.765	0.782	0.836	0.78
	11:21	0.741	0.738	0.731	0.778	0.732	0.737	0.739		0.764	0.798	0.782	0.763	0.741	0.765	0.776		0.78	0.753	0.774	0.758	0.82	0.786	0.791	0.808		0.787	0.732	0.813	0.742	0.851	0.745	0.759	0.829	0.796
	11:27	0.741	0.737	0.716	0.8	0.727	0.735	0.728		0.762	0.761	0.783	0.759	0.74	0.786	0.792		0.77	0.773	0.78	0.762	0.822	0.762	0.781	0.784		0.817	0.748	0.833	0.738	0.849	0.774	0.732	0.833	0.82
	11:33	0.737	0.732	0.718	0.791	0.704	0.747	0.743		0.762	0.767	0.791	0.76	0.75	0.798	0.781		0.751	0.742	0.782	0.784	0.818	0.746	0.816	0.803		0.776	0.763	0.828	0.735	0.859	0.772	0.744	0.835	0.816
	11:39	0.737	0.742	0.723	0.801	0.72	0.747	0.737		0.756	0.766	0.783	0.783	0.758	0.786	0.758		0.751	0.754	0.795	0.772	0.808	0.764	0.795	0.784		0.79	0.742	0.846	0.751	0.863	0.783	0.721	0.847	0.814
	11:45	0.734	0.738	0.715	0.777	0.732	0.74	0.733		0.764	0.799	0.776	0.761	0.775	0.807	0.76		0.748	0.762	0.801	0.794	0.822	0.77	0.792	0.783		0.775	0.735	0.849	0.756	0.859	0.785	0.756	0.853	0.816
	11:51	0.741	0.732	0.742	0.792	0.726	0.742	0.716		0.753	0.809	0.781	0.769	0.744	0.845	0.753		0.774	0.766	0.793	0.793	0.811	0.783	0.784	0.787		0.806	0.721	0.831	0.751	0.851	0.788	0.769	0.844	0.83
	11:57	0.742	0.75	0.746	0.822	0.733	0.745	0.732		0.778	0.811	0.778	0.787	0.788	0.836	0.79		0.795	0.78	0.789	0.795	0.825	0.794	0.796	0.81		0.813	0.746	0.853	0.756	0.841	0.793	0.754	0.85	0.814
	12:03	0.754	0.728	0.742	0.785	0.726	0.74	0.728		0.779	0.795	0.776	0.773	0.737	0.826	0.809		0.783	0.78	0.798	0.764	0.807	0.804	0.78	0.786		0.818	0.771	0.833	0.764	0.861	0.795	0.759	0.84	0.824
	12:09	0.739	0.735	0.734	0.826	0.71	0.723	0.748		0.77	0.768	0.768	0.769	0.721	0.811	0.82		0.812	0.762	0.794	0.755	0.825	0.811	0.806	0.791		0.813	0.791	0.826	0.747	0.833	0.798	0.744	0.827	0.802
	12:15	0.745	0.752	0.715	0.8	0.722	0.737	0.715		0.773	0.765	0.764	0.773	0.738	0.821	0.785		0.814	0.787	0.79	0.777	0.816	0.807	0.789	0.793		0.808	0.768	0.841	0.757	0.836	0.778	0.763	0.833	0.793
	12:21	0.73	0.741	0.728	0.808	0.714	0.739	0.731		0.766	0.776	0.76	0.771	0.756	0.83	0.782		0.797	0.786	0.799	0.761	0.828	0.801	0.789	0.79		0.808	0.759	0.831	0.76	0.825	0.775	0.754	0.845	0.796
	12:27	0.739	0.737	0.725	0.792	0.716	0.747	0.74		0.77	0.77	0.768	0.763	0.734	0.827	0.782		0.815	0.758	0.804	0.752	0.823	0.811	0.796	0.777		0.803	0.738	0.844	0.761	0.817	0.802	0.765	0.848	0.802
	12:33	0.728	0.739	0.732	0.829	0.726	0.736	0.733		0.789	0.777	0.78	0.771	0.764	0.832	0.806		0.813	0.762	0.807	0.735	0.834	0.809	0.786	0.835		0.794	0.742	0.836	0.744	0.826	0.812	0.763	0.836	0.793
	12:39	0.741	0.731	0.724	0.821	0.721	0.714	0.729		0.795	0.769	0.778	0.776	0.747	0.82	0.787		0.788	0.779	0.802	0.722	0.827	0.831	0.788	0.812		0.782	0.735	0.838	0.73	0.83	0.812	0.755	0.848	0.78
	12:45	0.726	0.732	0.718	0.829	0.71	0.723	0.738		0.796	0.749	0.777	0.781	0.732	0.814	0.78		0.785	0.762	0.807	0.742	0.834	0.821	0.799	0.787		0.776	0.716	0.813	0.72	0.833	0.812	0.752	0.84	0.783
	12:51	0.736	0.723	0.715	0.82	0.709	0.755	0.743		0.786	0.746	0.768	0.791	0.753	0.811	0.801		0.789	0.759	0.795	0.785	0.837	0.829	0.794	0.797		0.764	0.732	0.824	0.742	0.847	0.783	0.746	0.869	0.783
	12:57	0.721	0.723	0.717	0.81	0.714	0.751	0.74		0.782	0.747	0.776	0.784	0.737	0.823	0.801		0.782	0.765	0.792	0.818	0.849	0.786	0.811	0.804		0.762	0.724	0.831	0.762	0.853	0.795	0.76	0.88	0.774
	13:03	0.724	0.736	0.709	0.793	0.71	0.734	0.734		0.777	0.743	0.759	0.769	0.725	0.834	0.784		0.789	0.779	0.804	0.78	0.847	0.788	0.774	0.807		0.779	0.716	0.847	0.763	0.833	0.775	0.736	0.869	0.766
	13:09	0.723	0.734	0.719	0.796	0.722	0.737	0.727		0.772	0.749	0.777	0.765	0.74	0.835	0.787		0.785	0.767	0.795	0.754	0.834	0.789	0.787	0.791		0.787	0.731	0.838	0.745	0.837	0.801	0.738	0.856	0.782
	13:15	0.732	0.724	0.714	0.799	0.713	0.728	0.747		0.764	0.745	0.765	0.764	0.762	0.844	0.778		0.76	0.772	0.807	0.78	0.838	0.771	0.793	0.781		0.791	0.75	0.843	0.728	0.848	0.799	0.792	0.865	0.802
	13:21	0.73	0.72	0.724	0.779	0.703	0.73	0.736		0.767	0.765	0.759	0.761	0.764	0.85	0.771		0.782	0.786	0.812	0.75	0.845	0.774	0.793	0.797		0.797	0.754	0.85	0.744	0.835	0.784	0.736	0.84	0.789
	13:27	0.739	0.729	0.724	0.796	0.719	0.729	0.71		0.769	0.775	0.761	0.781	0.754	0.839	0.76		0.792	0.772	0.803	0.764	0.857	0.781	0.776	0.785		0.801	0.764	0.858	0.749	0.821	0.784	0.722	0.86	0.79
	13:33	0.749	0.735	0.741	0.79	0.713	0.716	0.728		0.769	0.756	0.763	0.791	0.773	0.85	0.754		0.772	0.762	0.791	0.757	0.859	0.776	0.773	0.814		0.774	0.76	0.845	0.744	0.825	0.795	0.718	0.858	0.814
	13:39	0.745	0.713	0.731	0.797	0.709	0.737	0.704		0.743	0.771	0.763	0.789	0.777	0.834	0.752		0.767	0.758	0.787	0.739	0.859	0.783	0.778	0.827		0.781	0.756	0.855	0.729	0.833	0.786	0.739	0.865	0.796
	13:45	0.752	0.73	0.727	0.771	0.712	0.728	0.718		0.745	0.793	0.751	0.828	0.771	0.816	0.752		0.772	0.769	0.796	0.762	0.844	0.782	0.777	0.804		0.827	0.759	0.836	0.752	0.85	0.792	0.736	0.86	0.802
	13:51	0.734	0.726	0.728	0.791	0.695	0.734	0.736		0.745	0.793	0.753	0.809	0.769	0.829	0.76		0.753	0.748	0.79	0.754	0.848	0.784	0.771	0.79		0.792	0.755	0.821	0.751	0.863	0.768	0.709	0.863	0.795
	13:57	0.742	0.7	0.701	0.794	0.69	0.731	0.743		0.754	0.766	0.751	0.783	0.762	0.822	0.75		0.784	0.737	0.791	0.735	0.845	0.786	0.78	0.798		0.799	0.753	0.851	0.738	0.859	0.773	0.731	0.841	0.791
	14:03	0.726	0.72	0.702	0.788	0.723	0.728	0.721		0.741	0.752	0.736	0.789	0.765	0.807	0.718		0.814	0.755	0.804	0.738	0.854	0.783	0.793	0.791		0.814	0.744	0.863	0.738	0.853	0.776	0.719	0.851	0.835
	14:09	0.715	0.71	0.708	0.764	0.707	0.738	0.724		0.764	0.754	0.746	0.785	0.765	0.818	0.718		0.838	0.742	0.808	0.752	0.813	0.82	0.802	0.8		0.788	0.732	0.876	0.76	0.857	0.745	0.732	0.851	0.812
	14:15	0.712	0.722	0.717	0.775	0.697	0.731	0.723		0.774	0.743	0.74	0.773	0.751	0.824	0.73		0.782	0.757	0.799	0.745	0.815	0.8	0.774	0.8		0.805	0.721	0.841	0.761	0.855	0.75	0.746	0.861	0.817
	14:21	0.711	0.727	0.706	0.787	0.7	0.731	0.736		0.786	0.733	0.752	0.775	0.757	0.825	0.75		0.775	0.756	0.777	0.741	0.819	0.818	0.795	0.8		0.82	0.746	0.843	0.75	0.887	0.748	0.766	0.833	0.814
	14:27	0.721	0.738	0.726	0.788	0.693	0.731	0.743		0.781	0.699	0.752	0.766	0.739	0.836	0.721		0.788	0.761	0.78	0.749	0.803	0.807	0.795	0.817		0.81	0.728	0.856	0.753	0.87	0.76	0.776	0.838	0.769
	14:33	0.729	0.727	0.711	0.762	0.69	0.736	0.745		0.772	0.73	0.756	0.757	0.748	0.816	0.727		0.795	0.754	0.798	0.764	0.811	0.785	0.795	0.797		0.815	0.73	0.851	0.777	0.869	0.755	0.781	0.812	0.792
	14:39	0.736	0.711	0.699	0.771	0.693	0.732	0.738		0.777	0.724	0.737	0.778	0.724	0.822	0.735		0.774	0.74	0.8	0.761	0.809	0.794	0.795	0.788		0.837	0.728	0.846	0.747	0.885	0.755	0.746	0.819	0.789
	14:45	0.731	0.693	0.705	0.766	0.692	0.728	0.724		0.779	0.733	0.735	0.769	0.748	0.82	0.741		0.777	0.754	0.798	0.777	0.815	0.8	0.792	0.81		0.816	0.752	0.858	0.761	0.847	0.786	0.753	0.833	0.802
	14:51	0.737	0.704	0.715	0.753	0.706	0.734	0.722		0.746	0.749	0.737	0.769	0.727	0.824	0.76		0.77	0.78	0.783	0.769	0.808	0.808	0.798	0.796		0.832	0.727	0.859	0.746	0.859	0.794	0.743	0.814	0.805
	14:57	0.739	0.721	0.705	0.76	0.703	0.741	0.74		0.752	0.712	0.73	0.747	0.766	0.829	0.782		0.772	0.754	0.78	0.78	0.833	0.817	0.796	0.806		0.823	0.75	0.855	0.754	0.811	0.831	0.748	0.828	0.78
	15:03	0.734	0.71	0.705	0.757	0.694	0.73	0.743		0.749	0.743	0.727	0.753	0.794	0.832	0.753		0.779	0.754	0.775	0.79	0.786	0.785	0.794	0.815		0.834	0.758	0.851	0.752	0.831	0.759	0.763	0.861	0.772
	15:09	0.734	0.697	0.708	0.764	0.679	0.736	0.727		0.744	0.716	0.737	0.766	0.788	0.838	0.769		0.774	0.754	0.79	0.758	0.819	0.774	0.804	0.789		0.827	0.759	0.843	0.765	0.839	0.764	0.756	0.859	0.764
	15:15	0.739	0.71	0.717	0.773	0.702	0.716	0.734		0.749	0.725	0.729	0.759	0.76	0.839	0.763		0.753	0.742	0.783	0.81	0.815	0.787	0.794	0.79		0.798	0.737	0.892	0.777	0.849	0.748	0.741	0.88	0.78
	15:21	0.709	0.703	0.706	0.754	0.694	0.726	0.738		0.755	0.691	0.738	0.749	0.755	0.839	0.783		0.768	0.748	0.79	0.798	0.83	0.806	0.794	0.804		0.791	0.739	0.86	0.78	0.831	0.748	0.76	0.898	0.787
	15:27	0.726	0.714	0.714	0.754	0.692	0.714	0.718		0.752	0.744	0.733	0.769	0.762	0.831	0.791		0.767	0.748	0.773	0.806	0.85	0.822	0.777	0.82		0.79	0.732	0.868	0.786	0.839	0.767	0.734	0.889	0.799
	15:33	0.715	0.705	0.713	0.742	0.703	0.724	0.708		0.774	0.728	0.74	0.762	0.769	0.799	0.771		0.769	0.762	0.773	0.784	0.84	0.806	0.789	0.813		0.789	0.739	0.858	0.755	0.817	0.77	0.717	0.892	0.78
	15:39	0.714	0.699	0.71	0.76	0.706	0.73	0.702		0.775	0.714	0.749	0.779	0.771	0.803	0.739		0.76	0.752	0.773	0.774	0.834	0.821	0.784	0.803		0.798	0.728	0.872	0.777	0.81	0.75	0.717	0.881	0.772
	15:45	0.723	0.688	0.715	0.731	0.688	0.741	0.697		0.787	0.726	0.741	0.792	0.752	0.804	0.763		0.767	0.75	0.777	0.781	0.816	0.811	0.796	0.785		0.798	0.717	0.864	0.805	0.799	0.76	0.703	0.867	0.76
	15:51	0.72	0.697	0.706	0.751	0.693	0.724	0.724		0.782	0.724	0.786	0.784	0.734	0.821	0.781		0.811	0.754	0.793	0.758	0.823	0.808	0.795	0.812		0.789	0.732	0.879	0.803	0.84	0.765	0.732	0.892	0.781
	15:57	0.71	0.714	0.714	0.768	0.694	0.73	0.721		0.798	0.715	0.778	0.782	0.741	0.828	0.78		0.803	0.76	0.797	0.754	0.82	0.782	0.796	0.825		0.778	0.717	0.871	0.785	0.87	0.771	0.719	0.882	0.797
	16:03	0.73	0.703	0.713	0.757	0.718	0.751	0.726		0.777	0.695	0.771	0.784	0.762	0.823	0.748		0.784	0.742	0.802	0.764	0.854	0.784	0.767	0.817		0.783	0.722	0.873	0.788	0.874	0.784	0.702	0.862	0.785
	16:09	0.718	0.7	0.719	0.75	0.714	0.748	0.713		0.772	0.705	0.758	0.776	0.771	0.827	0.743		0.811	0.766	0.796	0.761	0.834	0.801	0.813	0.839		0.781	0.722	0.871	0.791	0.903	0.773	0.74	0.882	0.818
	16:15	0.722	0.694	0.71	0.74	0.718	0.753	0.717		0.762	0.703	0.756	0.775	0.764	0.833	0.745		0.795	0.772	0.793	0.778	0.836	0.802	0.813	0.838		0.791	0.722	0.874	0.777	0.903	0.777	0.772	0.862	0.817
	16:21	0.721	0.693	0.706	0.745	0.704	0.746	0.726		0.758	0.693	0.752	0.764	0.772	0.826	0.732		0.796	0.78	0.791	0.771	0.821	0.793	0.804	0.824		0.796	0.744	0.878	0.786	0.916	0.77	0.754	0.845	0.824
	16:27	0.718	0.692	0.713	0.744	0.71	0.737	0.732		0.748	0.689	0.747	0.775	0.742	0.814	0.745		0.825	0.777	0.808	0.802	0.837	0.816	0.796	0.86		0.827	0.742	0.888	0.777	0.887	0.745	0.751	0.841	0.836
	16:33	0.714	0.706	0.72	0.739	0.724	0.748	0.735		0.756	0.701	0.752	0.768	0.753	0.811	0.723		0.808	0.791	0.789	0.805	0.83	0.808	0.803	0.853		0.827	0.759	0.893	0.778	0.906	0.758	0.755	0.863	0.852
	16:39	0.72	0.722	0.726	0.724	0.714	0.748	0.738		0.747	0.694	0.75	0.775	0.745	0.824	0.731		0.809	0.794	0.804	0.789	0.834	0.812	0.791	0.868		0.826	0.744	0.879	0.784	0.895	0.776	0.763	0.876	0.832
	16:45	0.72	0.725	0.719	0.731	0.718	0.749	0.714		0.759	0.698	0.758	0.777	0.792	0.811	0.701		0.798	0.793	0.802	0.765	0.83	0.818	0.798	0.833		0.824	0.757	0.883	0.771	0.891	0.782	0.76	0.885	0.793
	16:51	0.725	0.706	0.719	0.74	0.701	0.759	0.721		0.75	0.686	0.738	0.779	0.786	0.834	0.704		0.799	0.756	0.799	0.759	0.83	0.801	0.798	0.845		0.82	0.739	0.895	0.765	0.879	0.807	0.737	0.879	0.8
	16:57	0.722	0.723	0.731	0.757	0.687	0.757	0.722		0.759	0.714	0.746	0.79	0.758		0.702		0.794	0.738	0.807	0.774	0.839	0.805	0.802	0.829		0.804	0.733	0.885	0.757	0.875	0.807	0.753	0.88	0.802
	17:03	0.719	0.714	0.721	0.777	0.691	0.749	0.715		0.75	0.672	0.748	0.778	0.767	0.797	0.716		0.801	0.752	0.809	0.761	0.855	0.822	0.803	0.856		0.804	0.761	0.89	0.758	0.877	0.814	0.734	0.856	0.818
	17:09	0.715	0.714	0.73	0.753	0.673	0.83	0.731		0.749	0.675	0.745	0.757	0.774	0.81	0.729		0.792	0.776	0.822	0.761	0.8	0.852	0.821	0.832		0.809	0.785	0.874	0.741	0.864	0.774	0.778	0.855	0.829
	17:15	0.718	0.698	0.726	0.752	0.664	0.76	0.785		0.739	0.688	0.754	0.909	0.709	0.789	0.771		0.783	0.792	0.831	0.768	0.777	0.863	0.833	0.874		0.814	0.781	0.883	0.763	0.849	0.748	0.881	0.871	0.811
	17:21	0.721	0.7	0.719	0.747	0.662	0.745	0.74		0.747	0.693	0.757	0.762	0.721	0.778	0.736		0.785	0.779	0.829	0.768	0.786	0.85	0.811	0.83		0.807	0.795	0.894	0.757	0.855	0.745	0.746	0.855	0.784
	17:27	0.705	0.694	0.719	0.762	0.672	0.725	0.735		0.767	0.72	0.742	0.746	0.754	0.782	0.726		0.764	0.783	0.821	0.768	0.804	0.83	0.819	0.82		0.777	0.817	0.896	0.749	0.843	0.758	0.736	0.869	0.812
	17:33	0.716	0.708	0.718	0.752	0.688	0.745	0.736		0.77	0.714	0.738	0.751	0.761	0.782	0.728		0.762	0.769	0.817	0.765	0.786	0.825	0.826	0.8		0.788	0.804	0.888	0.738	0.879	0.742	0.735	0.845	0.802
	17:39	0.706	0.707	0.725	0.75	0.697	0.745	0.715		0.784	0.741	0.743	0.734	0.777	0.767	0.741		0.758	0.764	0.805	0.768	0.798	0.835	0.814	0.815		0.791	0.795	0.863	0.765	0.888	0.755	0.721	0.836	0.796
	17:45	0.733	0.726	0.718	0.752	0.714	0.755	0.71		0.779	0.75	0.74	0.726	0.777	0.777	0.727		0.751	0.783	0.819	0.78	0.772	0.827	0.811	0.807		0.793	0.815	0.882	0.765	0.88	0.727	0.711	0.851	0.791
	17:51	0.748	0.713	0.717	0.73	0.706	0.748	0.732		0.766	0.742	0.741	0.735	0.782	0.767	0.733		0.79	0.779	0.808	0.802	0.786	0.823	0.809	0.811		0.793	0.797	0.898	0.759	0.87	0.768	0.748	0.828	0.792
	17:57	0.741	0.707	0.716	0.757	0.707	0.75	0.706		0.769	0.731	0.74	0.747	0.79	0.782	0.732		0.783	0.793	0.806	0.808	0.795	0.81	0.802	0.826		0.783	0.794	0.898	0.75	0.868	0.786	0.708	0.833	0.806
	18:03	0.729	0.716	0.714	0.766	0.703	0.761	0.711		0.764	0.731	0.727	0.739	0.775	0.768	0.717		0.782	0.788	0.81	0.786	0.803	0.797	0.795	0.822		0.816	0.812	0.895	0.759	0.87	0.793	0.719	0.829	0.816
	18:09	0.721	0.71	0.72	0.748	0.699	0.753	0.719		0.759	0.731	0.738	0.748	0.742	0.74	0.716		0.783	0.744	0.817	0.804	0.821	0.791	0.8	0.817		0.801	0.835	0.918	0.752	0.869	0.798	0.729	0.824	0.79
	18:15	0.723	0.713	0.71	0.773	0.705	0.751	0.731		0.752	0.744	0.769	0.76	0.737	0.741	0.731		0.787	0.754	0.814	0.755	0.826	0.819	0.781	0.81		0.824	0.845	0.909	0.76	0.898	0.808	0.723	0.831	0.789
	18:21	0.711	0.707	0.724	0.786	0.704	0.759	0.734		0.762	0.749	0.763	0.765	0.749	0.79	0.729		0.777	0.744	0.821	0.762	0.8	0.817	0.797	0.795		0.829	0.829	0.899	0.777	0.901	0.807	0.729	0.845	0.806
	18:27	0.715	0.705	0.722	0.796	0.706	0.746	0.712		0.752	0.741	0.763	0.765	0.769	0.734	0.748		0.772	0.732	0.795	0.735	0.823	0.843	0.777	0.801		0.857	0.806	0.901	0.807	0.92	0.782	0.739	0.867	0.83
	18:33	0.712	0.713	0.73	0.781	0.705	0.745	0.704		0.767	0.747	0.764	0.779	0.791	0.717	0.73		0.768	0.725	0.799	0.796	0.816	0.825	0.784	0.777		0.821	0.807	0.888	0.814	0.9	0.775	0.739	0.867	0.83
	18:39	0.718	0.7	0.726	0.754	0.705	0.739	0.725		0.769	0.722	0.765	0.754	0.755	0.737	0.729		0.755	0.756	0.81	0.789	0.818	0.837	0.784	0.76		0.818	0.818	0.896	0.806	0.931	0.841	0.754	0.859	0.825
	18:45	0.707	0.713	0.72	0.749	0.692	0.735	0.718		0.762	0.731	0.764	0.759	0.766	0.715	0.719		0.746	0.744	0.815	0.787	0.818	0.847	0.767	0.771		0.8	0.803	0.911	0.821	0.911	0.821	0.744	0.844	0.813
	18:51	0.711	0.727	0.725	0.744	0.701	0.732	0.722		0.767	0.722	0.756	0.753	0.771	0.707	0.718		0.741	0.748	0.806	0.78	0.827	0.847	0.765	0.786		0.814	0.808	0.913	0.809	0.917	0.833	0.742	0.864	0.803
	18:57	0.718	0.71	0.721	0.754	0.698	0.747	0.721		0.766	0.719	0.759	0.757	0.8	0.718	0.717		0.763	0.735	0.825	0.801	0.834	0.861	0.77	0.802		0.803	0.79	0.9	0.819	0.953	0.825	0.784	0.868	0.801
	19:03	0.709	0.726	0.726	0.749	0.705	0.747	0.723		0.767	0.751	0.748	0.75	0.816	0.731	0.728		0.808	0.756	0.836	0.782	0.85	0.862	0.77	0.83		0.798	0.768	0.898	0.821	0.947	0.827	0.785	0.879	0.825
	19:09	0.712	0.7	0.734	0.742	0.707	0.743	0.735		0.785	0.704	0.766	0.752	0.789	0.735	0.76		0.811	0.758	0.806	0.818	0.85	0.849	0.785	0.817		0.826	0.778	0.882	0.829	0.963	0.861	0.761	0.859	0.805
	19:15	0.721	0.712	0.739	0.745	0.71	0.745	0.72		0.826	0.729	0.767	0.755	0.793	0.729	0.774		0.782	0.762	0.815	0.761	0.86	0.844	0.798	0.814		0.844	0.817	0.92	0.839	0.948	0.85	0.77	0.861	0.838
	19:21	0.721	0.724	0.733	0.79	0.7	0.743	0.755		0.817	0.727	0.759	0.784	0.814	0.759	0.759		0.822	0.751	0.846	0.771	0.847	0.84	0.82	0.818		0.835	0.819	0.902	0.826	0.941	0.821	0.787	0.894	0.853
	19:27	0.732	0.722	0.725	0.805	0.703	0.743	0.751		0.792	0.737	0.757	0.783	0.821	0.792	0.773		0.813	0.781	0.833	0.794	0.865	0.868	0.798	0.842		0.83	0.824	0.909	0.874	0.925	0.844	0.785	0.898	0.892
	19:33	0.712	0.719	0.729	0.812	0.708	0.738	0.745		0.785	0.733	0.777	0.791	0.823	0.791	0.78		0.829	0.784	0.836	0.774	0.869	0.873	0.825	0.855		0.827	0.839	0.912	0.868	0.931	0.862	0.731	0.899	0.884
	19:39	0.713	0.74	0.723	0.804	0.708	0.743	0.72		0.807	0.734	0.767	0.816	0.817	0.765	0.79		0.849	0.79	0.838	0.816	0.853	0.872	0.821	0.856		0.831	0.834	0.903	0.871	0.922	0.852	0.765	0.884	0.883
	19:45	0.725	0.76	0.735	0.799	0.716	0.744	0.717		0.803	0.738	0.783	0.803	0.833	0.784	0.822		0.838	0.782	0.855	0.818	0.852	0.857	0.813	0.853		0.843	0.821	0.93	0.85	0.918	0.869	0.805	0.883	0.877
	19:51	0.726	0.757	0.752	0.797	0.713	0.748	0.715		0.779	0.754	0.777	0.821	0.798	0.784	0.825		0.819	0.785	0.842	0.801	0.843	0.896	0.818	0.826		0.821	0.829	0.908	0.839	0.926	0.855	0.827	0.899	0.869
	19:57	0.722	0.766	0.724	0.78	0.704	0.749	0.726		0.789	0.735	0.785	0.81	0.799	0.784	0.805		0.835	0.79	0.837	0.796	0.816	0.901	0.805	0.838		0.826	0.853	0.881	0.867	0.901	0.847	0.849	0.886	0.873
	20:03	0.736	0.755	0.741	0.782	0.718	0.725	0.733		0.83	0.731	0.765	0.833	0.836	0.797	0.79		0.816	0.81	0.837	0.817	0.826	0.902	0.812	0.867		0.803	0.854	0.889	0.849	0.897	0.844	0.852	0.917	0.883
	20:09	0.723	0.755	0.753	0.779	0.723	0.74	0.724		0.823	0.724	0.779	0.831	0.868	0.799	0.814		0.834	0.791	0.833	0.795	0.846	0.878	0.821	0.872		0.805	0.826	0.889	0.85	0.891	0.871	0.834	0.92	0.894
	20:15	0.723	0.766	0.758	0.78	0.716	0.734	0.739		0.81	0.708	0.787	0.829	0.848	0.817	0.821		0.842	0.798	0.828	0.82	0.858	0.877	0.816	0.854		0.802	0.821	0.87	0.824	0.888	0.844	0.833	0.908	0.89
	20:21	0.74	0.782	0.777	0.78	0.723	0.724	0.723		0.818	0.717	0.78	0.828	0.854	0.806	0.833		0.831	0.804	0.831	0.787	0.856	0.869	0.817	0.857		0.797	0.809	0.892	0.829	0.895	0.838	0.824	0.9	0.894
	20:27	0.739	0.759	0.765	0.777	0.73	0.741	0.721		0.788	0.755	0.771	0.815	0.851	0.794	0.809		0.845	0.814	0.829	0.801	0.849	0.847	0.819	0.832		0.79	0.828	0.897	0.874	0.892	0.864	0.843	0.9	0.885
	20:33	0.726	0.767	0.756	0.761	0.717	0.721	0.735		0.794	0.794	0.758	0.8	0.852	0.819	0.8		0.806	0.81	0.827	0.779	0.876	0.86	0.813	0.829		0.785	0.812	0.896	0.815	0.909	0.824	0.866	0.878	0.871
	20:39	0.728	0.78	0.776	0.768	0.718	0.726	0.73		0.784	0.792	0.755	0.818	0.838	0.796	0.797		0.826	0.81	0.822	0.789	0.876	0.885	0.817	0.872		0.801	0.797	0.897	0.849	0.924	0.85	0.879	0.9	0.883
	20:45	0.728	0.772	0.776	0.818	0.736	0.731	0.746		0.781	0.785	0.751	0.818	0.831	0.79	0.793		0.823	0.801	0.82	0.777	0.903	0.886	0.831	0.865		0.814	0.79	0.886	0.876	0.934	0.818	0.878	0.893	0.901
	20:51	0.719	0.78	0.758	0.797	0.734	0.736	0.726		0.782	0.78	0.756	0.803	0.819	0.794	0.798		0.843	0.8	0.85	0.779	0.871	0.883	0.815	0.872		0.83	0.795	0.916	0.863	0.928	0.849	0.872	0.92	0.915
	20:57	0.721	0.8	0.757	0.798	0.712	0.724	0.722		0.799	0.765	0.746	0.82	0.825	0.783	0.812		0.862	0.794	0.86	0.79	0.854	0.89	0.821	0.858		0.845	0.816	0.92	0.856	0.903	0.876	0.879	0.928	0.896
	21:03	0.725	0.801	0.761	0.797	0.724	0.73	0.717		0.757	0.776	0.755	0.793	0.828	0.789	0.827		0.864	0.794	0.846	0.777	0.849	0.883	0.831	0.863		0.83	0.851	0.924	0.877	0.895	0.846	0.872	0.924	0.885
	21:09	0.719	0.805	0.739	0.785	0.709	0.72	0.73		0.771	0.772	0.752	0.783	0.838	0.813	0.821		0.87	0.798	0.842	0.777	0.856	0.907	0.833	0.869		0.864	0.866	0.929	0.883	0.907	0.867	0.878	0.901	0.883
	21:15	0.728	0.802	0.759	0.787	0.713	0.712	0.742		0.79	0.746	0.766	0.775	0.873	0.8	0.802		0.875	0.807	0.871	0.765	0.854	0.911	0.822	0.866		0.826	0.881	0.94	0.869	0.916	0.854	0.859	0.93	0.894
	21:21	0.718	0.796	0.748	0.785	0.736	0.729	0.733		0.816	0.759	0.766	0.766	0.87	0.808	0.827		0.864	0.802	0.866	0.78	0.858	0.906	0.828	0.883		0.817	0.861	0.945	0.88	0.918	0.86	0.865	0.926	0.887
	21:27	0.716	0.785	0.742	0.797	0.722	0.722	0.725		0.806	0.738	0.767	0.768	0.871	0.828	0.814		0.869	0.809	0.855	0.798	0.874	0.906	0.829	0.886		0.842	0.854	0.931	0.868	0.945	0.922	0.883	0.942	0.898
	21:33	0.715	0.783	0.732	0.814	0.748	0.73	0.731		0.86	0.74	0.784	0.778	0.856	0.806	0.804		0.871	0.819	0.864	0.8	0.894	0.912	0.837	0.888		0.846	0.861	0.928	0.905	0.941	0.896	0.883	0.947	0.91
	21:39	0.73	0.764	0.743	0.816	0.728	0.715	0.729		0.832	0.752	0.78	0.784	0.884	0.799	0.805		0.87	0.827	0.853	0.8	0.893	0.916	0.831	0.879		0.849	0.862	0.962	0.884	0.943	0.881	0.878	0.932	0.922
	21:45	0.721	0.784	0.769	0.807	0.706	0.726	0.734		0.819	0.754	0.773	0.789	0.876	0.824	0.824		0.859	0.82	0.842	0.801	0.891	0.909	0.826	0.864		0.844	0.862	0.915	0.869	0.939	0.864	0.876	0.922	0.96
	21:51	0.713	0.766	0.76	0.833	0.72	0.728	0.737		0.83	0.775	0.774	0.802	0.871	0.804	0.829		0.861	0.85	0.842	0.796	0.907	0.912	0.794	0.872		0.862	0.843	0.923	0.911	0.946	0.886	0.858	0.938	0.928
	21:57	0.712	0.772	0.751	0.858	0.728	0.734	0.748		0.826	0.752	0.77	0.799	0.889	0.793	0.835		0.845	0.839	0.829	0.812	0.883	0.916	0.822	0.892		0.873	0.83	0.919	0.892	0.931	0.91	0.869	0.957	0.947
	22:03	0.715	0.742	0.77	0.85	0.707	0.744	0.735		0.821	0.82	0.765	0.831	0.854	0.839	0.826		0.839	0.826	0.865	0.805	0.862	0.925	0.819	0.892		0.876	0.81	0.94	0.875	0.901	0.903	0.881	0.932	0.917
	22:09	0.713	0.752	0.759	0.834	0.707	0.741	0.706		0.818	0.852	0.751	0.846	0.849	0.862	0.827		0.841	0.802	0.862	0.824	0.871	0.937	0.819	0.889		0.878	0.804	0.924	0.858	0.914	0.911	0.887	0.927	0.92
	22:15	0.715	0.753	0.757	0.853	0.716	0.739	0.731		0.814	0.821	0.753	0.85	0.839	0.884	0.847		0.854	0.818	0.855	0.818	0.878	0.924	0.828	0.878		0.913	0.82	0.946	0.855	0.907	0.896	0.89	0.923	0.942
	22:21	0.718	0.764	0.743	0.841	0.711	0.722	0.73		0.798	0.822	0.766	0.86	0.852	0.835	0.867		0.851	0.776	0.857	0.835	0.893	0.929	0.819	0.87		0.903	0.823	0.939	0.869	0.923	0.903	0.891	0.922	0.933
	22:27	0.729	0.761	0.745	0.812	0.714	0.71	0.727		0.78	0.853	0.792	0.881	0.853	0.84	0.847		0.875	0.772	0.836	0.843	0.874	0.898	0.823	0.882		0.917	0.87	0.948	0.894	0.942	0.886	0.861	0.928	0.95
	22:33	0.727	0.754	0.737	0.777	0.72	0.72	0.724		0.78	0.853	0.79	0.846	0.874	0.835	0.862		0.82	0.799	0.852	0.815	0.897	0.913	0.82	0.891		0.878	0.853	0.942	0.859	0.945	0.883	0.866	0.927	0.934
	22:39	0.726	0.754	0.743	0.789	0.717	0.739	0.726		0.787	0.84	0.787	0.839	0.874	0.84	0.847		0.86	0.812	0.876	0.803	0.878	0.905	0.805	0.889		0.906	0.851	0.937	0.886	0.954	0.86	0.854	0.933	0.918
	22:45	0.73	0.754	0.744	0.798	0.713	0.734	0.717		0.808	0.833	0.782	0.826	0.901	0.84	0.821		0.856	0.835	0.872	0.787	0.881	0.94	0.822	0.942		0.909	0.856	0.964	0.908	0.942	0.879	0.886	0.923	0.941
	22:51	0.737	0.745	0.749	0.849	0.718	0.727	0.704		0.812	0.814	0.769	0.838	0.894	0.852	0.815		0.884	0.815	0.858	0.777	0.896	0.931	0.823	0.909		0.891	0.82	0.937	0.949	0.957	0.912	0.886	0.941	0.932
	22:57	0.739	0.737	0.756	0.836	0.694	0.719	0.719		0.83	0.805	0.761	0.836	0.853	0.857	0.81		0.904	0.807	0.854	0.77	0.911	0.914	0.847	0.919		0.88	0.781	0.922	0.894	0.948	0.879	0.875	0.941	0.934
	23:03	0.725	0.749	0.742	0.852	0.698	0.728	0.71		0.828	0.803	0.758	0.856	0.88	0.864	0.84		0.886	0.827	0.849	0.77	0.911	0.924	0.858	0.88		0.881	0.79	0.922	0.924	0.955	0.901	0.881	0.944	0.948
	23:09	0.723	0.763	0.726	0.846	0.715	0.726	0.735		0.816	0.793	0.751	0.854	0.898	0.878	0.868		0.904	0.821	0.847	0.78	0.913	0.944	0.85	0.923		0.885	0.847	0.926	0.931	0.98	0.874	0.9	0.948	0.931
	23:15	0.722	0.751	0.734	0.856	0.718	0.743	0.745		0.805	0.787	0.798	0.84	0.889	0.9	0.877		0.897	0.809	0.841	0.822	0.902	0.912	0.821	0.906		0.875	0.847	0.947	0.916	0.993	0.869	0.867	0.944	0.944
	23:21	0.723	0.759	0.729	0.857	0.715	0.729	0.734		0.795	0.791	0.825	0.858	0.909	0.888	0.88		0.888	0.797	0.821	0.801	0.922	0.916	0.859	0.915		0.885	0.87	0.952	0.926	0.964	0.876	0.901	0.938	0.942
	23:27	0.726	0.753	0.727	0.864	0.718	0.734	0.725		0.844	0.812	0.828	0.855	0.894	0.855	0.908		0.887	0.788	0.828	0.789	0.913	0.945	0.851	0.916		0.86	0.873	0.959	0.923	0.962	0.915	0.884	0.958	0.967
	23:33	0.727	0.752	0.718	0.854	0.704	0.725	0.735		0.831	0.859	0.829	0.852	0.894	0.849	0.916		0.88	0.795	0.837	0.807	0.917	0.926	0.848	0.899		0.874	0.875	0.944	0.927	0.925	0.945	0.869	0.933	0.947
	23:39	0.731	0.76	0.76	0.845	0.697	0.72	0.743		0.84	0.863	0.822	0.885	0.859	0.84	0.905		0.853	0.827	0.847	0.816	0.907	0.939	0.845	0.879		0.918	0.888	0.924	0.916	0.939	0.898	0.875	0.944	0.942
	23:45	0.712	0.777	0.737	0.884	0.709	0.725	0.71		0.846	0.861	0.82	0.893	0.872	0.865	0.895		0.849	0.816	0.837	0.823	0.917	0.939	0.837	0.926		0.911	0.873	0.937	0.917	0.961	0.915	0.876	0.96	0.956
	23:51	0.719	0.793	0.729	0.868	0.706	0.722	0.722		0.841	0.842	0.806	0.886	0.857	0.835	0.916		0.878	0.821	0.843	0.787	0.916	0.934	0.825	0.909		0.907	0.885	0.941	0.928	0.943	0.946	0.881	0.957	0.976
	23:57	0.719	0.822	0.734	0.863	0.721	0.722	0.71		0.862	0.872	0.798	0.888	0.851	0.826	0.908		0.873	0.821	0.839	0.816	0.932	0.935	0.833	0.917		0.909	0.875	0.949	0.907	0.927	0.938	0.935	0.937	0.974
	0:03	0.72	0.795	0.74	0.866	0.708	0.725	0.712		0.891	0.85	0.79	0.87	0.854	0.827	0.899		0.867	0.804	0.843	0.804	0.928	0.921	0.823	0.888		0.898	0.88	0.926	0.905	0.952	0.945	0.896	0.942	0.973
	0:09	0.71	0.789	0.748	0.852	0.693	0.722	0.717		0.882	0.837	0.791	0.867	0.866	0.865	0.915		0.873	0.791	0.851	0.791	0.906	0.935	0.847	0.922		0.893	0.895	0.932	0.937	0.971	0.946	0.903	0.941	0.969
	0:15	0.717	0.815	0.718	0.848	0.709	0.722	0.727		0.88	0.823	0.778	0.859	0.859	0.869	0.914		0.833	0.811	0.847	0.81	0.933	0.936	0.831	0.924		0.964	0.911	0.925	0.921	0.951	0.932	0.903	0.985	0.977
	0:21	0.709	0.824	0.746	0.827	0.716	0.733	0.724		0.889	0.853	0.771	0.846	0.871	0.86	0.921		0.849	0.86	0.835	0.821	0.898	0.932	0.852	0.936		0.974	0.917	0.932	0.929	0.967	0.931	0.899	0.986	0.987
	0:27	0.712	0.835	0.743	0.817	0.712	0.744	0.72		0.893	0.851	0.777	0.83	0.85	0.857	0.897		0.877	0.842	0.833	0.838	0.894	0.922	0.831	0.932		0.897	0.9	0.931	0.925	0.98	0.924	0.897	0.962	0.993
	0:33	0.708	0.845	0.732	0.809	0.717	0.742	0.717		0.887	0.857	0.77	0.867	0.849	0.865	0.897		0.875	0.854	0.843	0.842	0.887	0.935	0.827	0.921		0.899	0.906	0.931	0.941	0.96	0.921	0.861	0.952	0.969
	0:39	0.709	0.847	0.749	0.791	0.719	0.736	0.718		0.894	0.868	0.805	0.868	0.894	0.879	0.883		0.886	0.852	0.836	0.816	0.866	0.94	0.818	0.911		0.914	0.923	0.932	0.933	0.98	0.932	0.886	0.956	0.971
	0:45	0.712	0.841	0.766	0.783	0.715	0.716	0.735		0.889	0.855	0.828	0.881	0.916	0.891	0.894		0.903	0.854	0.829	0.844	0.88	0.929	0.81	0.907		0.921	0.903	0.931	0.928	1.024	0.948	0.899	0.934	0.991
	0:51	0.716	0.834	0.776	0.81	0.737	0.713	0.731		0.864	0.845	0.835	0.881	0.917	0.875	0.857		0.891	0.855	0.843	0.852	0.883	0.947	0.812	0.884		0.917	0.908	0.942	0.904	0.993	0.972	0.906	0.968	0.958
	0:57	0.712	0.82	0.759	0.845	0.719	0.729	0.735		0.858	0.836	0.855	0.886	0.921	0.893	0.875		0.889	0.858	0.824	0.881	0.866	0.943	0.848	0.897		0.911	0.89	0.934	0.914	0.975	0.914	0.912	0.983	0.946
	1:03	0.712	0.822	0.761	0.835	0.714	0.731	0.735		0.844	0.821	0.872	0.901	0.92	0.873	0.866		0.88	0.849	0.829	0.879	0.875	0.941	0.847	0.887		0.925	0.876	0.944	0.901	0.978	0.935	0.885	0.96	0.949
	1:09	0.7	0.835	0.741	0.851	0.733	0.73	0.74		0.832	0.784	0.868	0.888	0.925	0.879	0.876		0.889	0.842	0.804	0.843	0.909	0.933	0.858	0.887		0.916	0.932	0.946	0.91	0.954	0.919	0.902	0.966	0.953
	1:15	0.713	0.831	0.741	0.856	0.727	0.724	0.72		0.834	0.773	0.859	0.854	0.894	0.933	0.894		0.88	0.824	0.821	0.856	0.909	0.966	0.851	0.88		0.899	0.908	0.952	0.915	0.957	0.931	0.904	0.98	0.936
	1:21	0.706	0.828	0.742	0.869	0.724	0.714	0.733		0.821	0.767	0.848	0.882	0.863	0.915	0.912		0.895	0.826	0.833	0.847	0.915	0.922	0.863	0.89		0.903	0.901	0.96	0.894	0.944	0.95	0.895	0.93	0.947
	1:27	0.709	0.806	0.753	0.841	0.713	0.722	0.724		0.84	0.788	0.843	0.9	0.899	0.92	0.864		0.863	0.827	0.829	0.849	0.892	0.932	0.867	0.876		0.916	0.898	0.95	0.912	0.934	0.928	0.892	0.964	0.964
	1:33	0.701	0.797	0.758	0.808	0.695	0.734	0.728		0.847	0.765	0.839	0.914	0.931	0.926	0.849		0.853	0.822	0.828	0.875	0.843	0.942	0.863	0.905		0.911	0.911	0.948	0.905	0.921	0.932	0.887	0.979	0.973
	1:39	0.705	0.815	0.733	0.805	0.703	0.724	0.708		0.852	0.765	0.826	0.914	0.912	0.916	0.864		0.883	0.814	0.846	0.871	0.82	0.953	0.871	0.902		0.926	0.89	0.954	0.922	0.922	0.919	0.958	0.986	0.949
	1:45	0.704	0.798	0.722	0.789	0.689	0.719	0.697		0.868	0.808	0.821	0.911	0.905	0.894	0.859		0.905	0.818	0.845	0.867	0.825	0.955	0.886	0.913		0.923	0.898	0.944	0.916	0.932	0.881	0.915	0.968	0.944
	1:51	0.701	0.784	0.705	0.792	0.714	0.7	0.699		0.875	0.84	0.827	0.914	0.89	0.872	0.843		0.94	0.852	0.849	0.848	0.858	0.937	0.873	0.914		0.899	0.928	0.953	0.912	0.919	0.907	0.919	0.973	0.959
	1:57	0.701	0.776	0.721	0.797	0.706	0.699	0.701		0.905	0.853	0.838	0.9	0.868	0.85	0.84		0.909	0.844	0.856	0.852	0.842	0.907	0.864	0.907		0.887	0.927	0.946	0.897	0.928	0.897	0.918	0.954	0.941
	2:03	0.709	0.769	0.712	0.778	0.71	0.696	0.7		0.88	0.857	0.862	0.898	0.894	0.847	0.797		0.911	0.879	0.881	0.864	0.848	0.927	0.87	0.88		0.887	0.936	0.94	0.889	0.939	0.919	0.926	0.976	0.931
	2:09	0.707	0.778	0.717	0.808	0.714	0.698	0.701		0.889	0.869	0.857	0.932	0.877	0.853	0.811		0.909	0.854	0.837	0.833	0.854	0.932	0.89	0.874		0.913	0.918	0.949	0.887	0.954	0.941	0.898	0.992	0.946
	2:15	0.721	0.762	0.722	0.792	0.71	0.708	0.697		0.873	0.889	0.875	0.911	0.89	0.838	0.815		0.932	0.86	0.842	0.84	0.869	0.912	0.863	0.87		0.935	0.929	0.944	0.877	0.966	0.938	0.908	0.98	0.933
	2:21	0.727	0.752	0.728	0.784	0.711	0.712	0.69		0.878	0.907	0.881	0.92	0.904	0.83	0.863		0.889	0.821	0.831	0.812	0.853	0.907	0.868	0.897		0.924	0.929	0.948	0.871	0.931	0.944	0.916	0.986	0.941
	2:27	0.717	0.766	0.744	0.772	0.73	0.716	0.707		0.84	0.849	0.877	0.926	0.864	0.831	0.882		0.898	0.823	0.831	0.845	0.879	0.912	0.867	0.891		0.923	0.921	0.971	0.864	0.945	0.964	0.945	0.975	0.956
	2:33	0.728	0.76	0.746	0.799	0.71	0.702	0.721		0.889	0.848	0.887	0.924	0.898	0.835	0.88		0.918	0.809	0.814	0.86	0.864	0.9	0.855	0.88		0.917	0.931	0.957	0.868	0.919	0.954	0.922	0.947	0.936
	2:39	0.734	0.767	0.759	0.777	0.727	0.71	0.722		0.907	0.876	0.874	0.903	0.896	0.823	0.865		0.913	0.833	0.824	0.847	0.876	0.929	0.836	0.881		0.954	0.903	0.966	0.868	0.922	0.943	0.938	0.977	0.976
	2:45	0.71	0.767	0.775	0.8	0.707	0.701	0.722		0.934	0.864	0.876	0.896	0.905	0.812	0.869		0.893	0.834	0.826	0.868	0.871	0.922	0.838	0.931		0.924	0.918	0.964	0.882	0.906	0.928	0.909	0.986	0.973
	2:51	0.717	0.772	0.769	0.814	0.709	0.723	0.722		0.917	0.847	0.852	0.88	0.883	0.83	0.843		0.885	0.806	0.81	0.875	0.867	0.931	0.818	0.884		0.936	0.908	0.955	0.876	0.91	0.95	0.903	0.983	0.96
	2:57	0.711	0.79	0.744	0.81	0.712	0.723	0.734		0.929	0.865	0.868	0.9	0.897	0.838	0.853		0.882	0.801	0.825	0.863	0.848	0.93	0.838	0.91		0.919	0.909	0.957	0.894	0.895	0.922	0.892	0.975	0.945
	3:03	0.711	0.797	0.744	0.835	0.707	0.73	0.74		0.929	0.876	0.857	0.917	0.915	0.841	0.871		0.891	0.829	0.812	0.86	0.855	0.953	0.838	0.917		0.956	0.884	0.968	0.849	0.897	0.931	0.905	0.957	0.956
	3:09	0.696	0.817	0.758	0.814	0.7	0.714	0.733		0.926	0.866	0.848	0.917	0.911	0.813	0.902		0.9	0.807	0.815	0.851	0.879	0.919	0.862	0.91		0.978	0.897	0.983	0.891	0.943	0.931	0.877	0.982	0.944
	3:15	0.703	0.827	0.751	0.811	0.689	0.703	0.727		0.905	0.845	0.867	0.899	0.894	0.82	0.872		0.887	0.815	0.818	0.843	0.876	0.932	0.872	0.903		0.959	0.879	0.954	0.903	0.932	0.92	0.873	0.985	0.962
	3:21	0.699	0.829	0.735	0.812	0.704	0.722	0.716		0.888	0.847	0.864	0.894	0.9	0.828	0.88		0.869	0.838	0.814	0.84	0.907	0.953	0.888	0.932		0.926	0.893	0.957	0.918	0.927	0.915	0.911	1.001	0.955
	3:27	0.715	0.828	0.745	0.829	0.696	0.735	0.718		0.874	0.827	0.88	0.869	0.869	0.857	0.88		0.869	0.842	0.801	0.858	0.914	0.945	0.866	0.904		0.955	0.884	0.95	0.884	0.912	0.942	0.9	0.983	0.934
	3:33	0.699	0.833	0.73	0.81	0.693	0.737	0.724		0.887	0.801	0.916	0.861	0.873	0.85	0.879		0.842	0.843	0.809	0.851	0.885	0.947	0.871	0.894		0.934	0.898	0.929	0.862	0.937	0.931	0.907	0.991	0.978
	3:39	0.708	0.836	0.716	0.807	0.702	0.746	0.722		0.902	0.795	0.891	0.827	0.88	0.862	0.893		0.858	0.867	0.79	0.843	0.886	0.957	0.885	0.914		0.916	0.879	0.929	0.879	0.927	0.924	0.893	0.959	0.957
	3:45	0.703	0.818	0.737	0.793	0.692	0.729	0.729		0.92	0.802	0.9	0.823	0.879	0.893	0.876		0.851	0.835	0.805	0.833	0.886	0.942	0.879	0.902		0.945	0.849	0.929	0.906	0.967	0.94	0.921	0.966	0.955
	3:51	0.72	0.799	0.741	0.835	0.71	0.723	0.738		0.903	0.811	0.914	0.815	0.884	0.899	0.859		0.843	0.834	0.827	0.838	0.893	0.961	0.889	0.921		0.934	0.843	0.942	0.884	0.977	0.938	0.928	0.993	0.973
	3:57	0.7	0.809	0.742	0.807	0.714	0.729	0.739		0.928	0.809	0.926	0.839	0.916	0.906	0.868		0.823	0.847	0.833	0.852	0.884	0.931	0.867	0.925		0.914	0.851	0.913	0.898	1.005	0.918	0.922	1.007	0.971
	4:03	0.701	0.781	0.733	0.82	0.728	0.739	0.733		0.925	0.825	0.908	0.816	0.892	0.902	0.869		0.813	0.829	0.826	0.841	0.877	0.92	0.861	0.91		0.903	0.843	0.931	0.877	0.975	0.917	0.905	0.961	0.98
	4:09	0.706	0.762	0.729	0.817	0.704	0.725	0.719		0.942	0.837	0.899	0.834	0.907	0.896	0.859		0.817	0.812	0.831	0.845	0.893	0.926	0.867	0.885		0.887	0.862	0.929	0.869	0.971	0.943	0.907	0.987	0.957
	4:15	0.704	0.755	0.734	0.828	0.715	0.725	0.725		0.909	0.839	0.876	0.838	0.888	0.902	0.836		0.818	0.835	0.846	0.849	0.876	0.916	0.857	0.878		0.919	0.856	0.923	0.857	0.952	0.96	0.906	0.977	0.946
	4:21	0.707	0.754	0.719	0.799	0.705	0.713	0.724		0.922	0.836	0.84	0.906	0.918	0.878	0.832		0.843	0.833	0.848	0.833	0.88	0.886	0.847	0.864		0.899	0.823	0.905	0.821	0.933	0.94	0.905	0.982	0.966
	4:27	0.702	0.756	0.753	0.796	0.706	0.712	0.724		0.937	0.842	0.833	0.901	0.875	0.859	0.814		0.847	0.849	0.85	0.84	0.871	0.904	0.852	0.927		0.904	0.809	0.903	0.804	0.914	0.941	0.887	0.982	0.985
	4:33	0.696	0.738	0.717	0.783	0.71	0.708	0.722		0.952	0.84	0.839	0.872	0.858	0.858	0.817		0.854	0.861	0.865	0.819	0.867	0.927	0.87	0.923		0.902	0.812	0.914	0.818	0.944	0.935	0.899	0.978	0.983
	4:39	0.705	0.755	0.735	0.773	0.707	0.738	0.722		0.958	0.819	0.841	0.872	0.865	0.858	0.794		0.886	0.841	0.87	0.865	0.884	0.927	0.858	0.922		0.881	0.794	0.913	0.807	0.952	0.964	0.888	0.964	0.973
	4:45	0.699	0.762	0.748	0.763	0.712	0.735	0.714		0.958	0.79	0.824	0.873	0.853	0.837	0.803		0.891	0.845	0.877	0.874	0.876	0.919	0.892	0.93		0.858	0.816	0.933	0.81	0.911	0.931	0.915	0.971	0.98
	4:51	0.703	0.754	0.719	0.748	0.706	0.743	0.738		0.944	0.752	0.859	0.828	0.846	0.82	0.785		0.904	0.827	0.869	0.859	0.876	0.92	0.899	0.943		0.844	0.826	0.934	0.812	0.926	0.904	0.953	0.971	0.968
	4:57	0.7	0.782	0.719	0.765	0.705	0.752	0.731		0.915	0.755	0.859	0.83	0.859	0.798	0.777		0.89	0.843	0.876	0.904	0.898	0.914	0.885	0.948		0.855	0.82	0.95	0.832	0.955	0.895	0.921	0.95	0.968
	5:03	0.697	0.793	0.721	0.765	0.716	0.739	0.734		0.915	0.769	0.876	0.817	0.86	0.832	0.812		0.883	0.819	0.872	0.886	0.911	0.91	0.88	0.932		0.887	0.857	0.962	0.844	0.975	0.887	0.877	0.966	0.986
	5:09	0.695	0.773	0.735	0.769	0.717	0.741	0.748		0.918	0.798	0.865	0.813	0.889	0.792	0.841		0.834	0.824	0.881	0.883	0.934	0.936	0.897	0.928		0.908	0.859	0.962	0.824	0.979	0.891	0.905	0.968	0.98
	5:15	0.689	0.777	0.735	0.794	0.723	0.755	0.732		0.911	0.773	0.897	0.803	0.853	0.801	0.863		0.834	0.836	0.882	0.845	0.922	0.909	0.894	0.93		0.892	0.824	0.973	0.852	0.977	0.905	0.901	0.982	0.98
	5:21	0.69	0.816	0.732	0.809	0.701	0.733	0.734		0.925	0.756	0.9	0.799	0.865	0.792	0.892		0.845	0.863	0.865	0.836	0.937	0.925	0.916	0.927		0.933	0.847	0.964	0.891	0.955	0.904	0.922	0.968	0.956
	5:27	0.695	0.807	0.751	0.81	0.717	0.739	0.746		0.912	0.756	0.907	0.777	0.865	0.783	0.875		0.83	0.864	0.877	0.844	0.889	0.917	0.898	0.921		0.931	0.836	0.952	0.852	0.942	0.895	0.93	0.984	0.956
	5:33	0.694	0.789	0.741	0.827	0.721	0.746	0.754		0.929	0.747	0.899	0.799	0.908	0.78	0.905		0.811	0.861	0.885	0.842	0.927	0.906	0.899	0.891		0.9	0.817	0.952	0.828	0.944	0.903	0.93	0.973	0.971
	5:39	0.706	0.767	0.741	0.821	0.734	0.724	0.771		0.908	0.77	0.895	0.824	0.911	0.799	0.859		0.795	0.861	0.877	0.86	0.911	0.928	0.888	0.902		0.903	0.804	0.954	0.838	0.967	0.936	0.901	0.966	0.956
	5:45	0.701	0.778	0.746	0.871	0.721	0.755	0.739		0.897	0.781	0.894	0.861	0.918	0.816	0.871		0.794	0.867	0.874	0.891	0.922	0.953	0.862	0.917		0.9	0.812	0.954	0.823	0.974	0.957	0.937	0.996	0.951
	5:51	0.705	0.745	0.766	0.883	0.712	0.759	0.753		0.863	0.865	0.879	0.849	0.919	0.838	0.901		0.785	0.845	0.879	0.907	0.905	0.93	0.831	0.892		0.892	0.809	0.957	0.87	0.985	0.931	0.929	0.976	0.938
	5:57	0.714	0.758	0.751	0.877	0.719	0.75	0.743		0.862	0.828	0.887	0.852	0.915	0.85	0.88		0.774	0.82	0.879	0.853	0.921	0.906	0.822	0.866		0.901	0.853	0.943	0.88	0.964	0.937	0.909	0.962	0.963
	6:03	0.721	0.745	0.747	0.866	0.725	0.75	0.747		0.875	0.837	0.906	0.843	0.923	0.872	0.884		0.8	0.841	0.877	0.871	0.886	0.934	0.819	0.866		0.909	0.862	0.914	0.884	0.964	0.867	0.913	0.98	0.947
	6:09	0.715	0.751	0.735	0.868	0.744	0.761	0.765		0.885	0.793	0.919	0.861	0.931	0.866	0.855		0.828	0.826	0.879	0.844	0.888	0.919	0.819	0.856		0.895	0.862	0.91	0.899	0.948	0.911	0.914	0.948	0.957
	6:15	0.701	0.764	0.737	0.892	0.758	0.758	0.745		0.911	0.794	0.916	0.892	0.897	0.893	0.873		0.856	0.843	0.868	0.868	0.9	0.911	0.809	0.875		0.897	0.877	0.909	0.917	0.938	0.902	0.941	0.968	0.96
	6:21	0.688	0.761	0.727	0.884	0.78	0.763	0.745		0.897	0.776	0.902	0.894	0.885	0.891	0.924		0.846	0.845	0.922	0.897	0.892	0.908	0.84	0.908		0.929	0.892	0.908	0.906	0.942	0.896	0.998	0.97	0.965
	6:27	0.698	0.769	0.768	0.899	0.751	0.763	0.748		0.88	0.776	0.903	0.888	0.865	0.869	0.918		0.853	0.839	0.882	0.891	0.904	0.92	0.836	0.887		0.915	0.847	0.934	0.971	0.948	0.899	0.922	0.958	0.957
	6:33	0.694	0.813	0.744	0.883	0.736	0.772	0.728		0.869	0.749	0.934	0.89	0.871	0.872	0.892		0.848	0.845	0.911	0.883	0.921	0.936	0.836	0.887		0.917	0.864	0.931	0.904	0.955	0.907	0.99	0.953	0.948
	6:39	0.707	0.818	0.748	0.878	0.737	0.793	0.743		0.858	0.79	0.931	0.884	0.859	0.878	0.905		0.851	0.888	0.894	0.897	0.921	0.907	0.847	0.886		0.919	0.833	0.91	0.896	0.973	0.871	0.931	0.957	0.964
	6:45	0.722	0.81	0.719	0.883	0.744	0.788	0.76		0.865	0.763	0.945	0.916	0.859	0.868	0.923		0.83	0.891	0.901	0.891	0.917	0.888	0.885	0.884		0.885	0.805	0.921	0.896	0.989	0.876	0.949	0.952	0.946
	6:51	0.739	0.845	0.726	0.873	0.757	0.745	0.755		0.876	0.801	0.932	0.922	0.885	0.873	0.944		0.835	0.896	0.899	0.889	0.949	0.917	0.885	0.891		0.876	0.804	0.923	0.905	0.977	0.949	0.917	0.959	0.967
	6:57	0.718	0.857	0.726	0.881	0.743	0.75	0.751		0.864	0.808	0.926	0.902	0.885	0.878	0.943		0.828	0.87	0.9	0.922	0.945	0.937	0.892	0.913		0.886	0.79	0.918	0.896	0.967	0.908	0.932	0.994	0.981
	7:03	0.736	0.842	0.737	0.885	0.757	0.751	0.767		0.859	0.817	0.899	0.898	0.9	0.891	0.94		0.837	0.892	0.889	0.876	0.913	0.942	0.884	0.9		0.887	0.79	0.947	0.906	0.931	0.92	0.909	0.946	0.985
	7:09	0.723	0.842	0.754	0.89	0.776	0.749	0.753		0.845	0.793	0.87	0.898	0.906	0.875	0.922		0.816	0.876	0.918	0.837	0.902	0.947	0.901	0.927		0.891	0.805	0.948	0.883	0.897	0.915	0.92	0.957	1
	7:15	0.733	0.839	0.765	0.895	0.769	0.746	0.745		0.845	0.787	0.823	0.862	0.912	0.863	0.923		0.829	0.871	0.892	0.83	0.876	0.925	0.9	0.911		0.893	0.805	0.938	0.843	0.888	0.905	0.875	0.966	0.987
	7:21	0.724	0.853	0.773	0.892	0.775	0.759	0.748		0.855	0.796	0.821	0.857	0.926	0.871	0.938		0.807	0.864	0.916	0.821	0.922	0.9	0.911	0.932		0.876	0.827	0.94	0.858	0.884	0.928	0.904	0.99	1.001
	7:27	0.723	0.854	0.796	0.865	0.781	0.767	0.74		0.839	0.837	0.816	0.855	0.948	0.865	0.902		0.804	0.855	0.915	0.81	0.898	0.926	0.925	0.915		0.883	0.818	0.971	0.838	0.913	0.908	0.91	0.986	1.001
	Figure 2H
	RER	Ucp1+:Ctrl								Ucp1+:ABX								Ucp1KO:Ctrl									Ucp1KO:ABX
	1-6	0.741925	0.734175	0.728456	0.787763	0.719363	0.745363	0.753313		0.78265	0.781924	0.800463	0.768463	0.75643	0.824875	0.780405		0.790588	0.773138	0.809213	0.789725	0.826188	0.795588	0.807538	0.812722		0.798177	0.748101	0.84462	0.781013	0.86355	0.787113	0.759713	0.843288	0.811101
	7-24	0.715569	0.766469	0.737694	0.805388	0.714119	0.735669	0.728044		0.837088	0.783656	0.812769	0.833206	0.850344	0.829145	0.828138		0.840325	0.8125	0.839444	0.819294	0.870169	0.895638	0.83575	0.875956		0.869588	0.837794	0.92325	0.857619	0.9276	0.877069	0.857188	0.930556	0.911913
	Figure 2J
		Ucp1KO:Ctrl: 22°C									Ucp1KO:Ctrl: 4°C										Ucp1KO:ABX: 22°C										Ucp1KO:ABX: 4°C
	Fat	2.18	3.07	2.39	2.01	2.06	2.23	3.22	2.29		2.6	3.56	3.95	3.79	3.47	4.3	5.27	5.62	4.05		2.59	1.89	1.99	2.04	2.56	2.62	1.43	2.06			3.93	3.37	2.04	3.38	3.24	4.47	4.34	5.62	3.68	5.55
	Lean	19.55	21.76	21.49	21.08	20.58	20.78	20.87	21.96		18.28	19.87	17.82	20.61	22.65	20.54	22.65	20.53	21.86		18.94	21.2	20.75	21.23	22.56	22.79	23.03	23.02			20.28	21.98	19.67	20.76	22.55	20.36	22.43	22.49	21.31	21.77
	Figure 2K
	DEE(kJ/day)	Ucp1KO:Ctrl: 22°C																			Ucp1KO:ABX: 22°C
	7:28	48.5009	40.066	47.2959	49.4047	54.1242	47.2959	45.6893	50.0072												57.2371	47.5972	44.5847	42.5764	50.4088	48.3001	62.76
	7:34	52.4171	41.5722	42.1747	46.2918	55.9317	45.0868	47.9988	53.1201												55.3292	43.7814	45.2876	47.9988	47.4968	45.4885	61.9567
	7:40	52.7184	38.5597	38.2585	45.2876	53.0196	51.9151	46.9947	48.0993												51.413	42.476	48.5009	45.6893	47.9988	40.2668	61.3542
	7:46	51.6138	39.0618	38.1581	58.2413	51.6138	61.555	45.6893	42.7772												50.5093	43.1789	46.3922	41.4718	45.6893	41.1706	60.2496
	7:52	45.388	38.3589	37.2543	50.208	45.6893	57.0363	50.208	38.4593												52.3167	43.5805	39.2627	38.3589	40.1664	46.6934	58.1409
	7:58	45.388	41.0701	43.1789	47.3963	42.5764	54.4255	63.965	37.7564												52.3167	43.0785	35.246	37.1539	38.2585	45.6893	48.7018
	8:04	43.5805	39.5639	45.1872	44.2835	41.7731	55.3292	53.1201	36.6518												51.0113	43.5805	33.0369	38.4593	44.4843	42.476	48.7018
	8:10	42.5764	41.5722	47.2959	45.2876	38.4593	51.1117	55.1284	36.7523												50.0072	42.2751	39.0618	41.271	47.798	40.3672	49.7059
	8:16	41.3714	45.9905	45.1872	41.3714	39.6643	47.1955	55.1284	35.6477												56.735	42.5764	43.1789	41.4718	46.6934	38.2585	51.8147
	8:22	40.3672	46.7939	44.3839	41.3714	38.861	42.7772	52.9192	41.6726												55.2288	42.5764	40.2668	44.5847	43.681	42.476	50.8105
	8:28	50.5093	47.3963	40.2668	41.271	37.656	40.6685	48.8022	46.9947												52.7184	43.1789	40.3672	45.6893	39.3631	45.388	51.5134
	8:34	50.5093	45.9905	40.2668	41.1706	39.4635	38.6602	48.7018	40.8693												51.7142	46.1914	38.1581	43.681	38.3589	50.7101	51.0113
	8:40	48.3001	45.0868	40.3672	41.3714	40.7689	38.7606	46.7939	39.6643												52.2163	44.3839	36.1498	45.5889	40.3672	47.3963	50.4088
	8:46	44.4843	45.2876	42.2751	51.413	40.9697	38.5597	50.9109	39.4635												50.4088	46.593	45.4885	44.7855	39.6643	49.6055	50.5093
	8:52	46.593	41.271	41.271	50.3084	46.593	38.861	47.6976	38.5597												60.8521	52.3167	41.271	46.6934	42.2751	44.2835	51.0113
	8:58	44.3839	37.7564	40.2668	47.3963	50.9109	40.9697	45.8901	38.6602												52.1159	55.5301	36.2502	46.2918	41.3714	42.1747	56.0321
	9:04	43.5805	35.1456	39.2627	48.1997	49.6055	39.5639	43.8818	38.7606												51.413	55.9317	38.2585	45.4885	38.5597	39.9656	59.2454
	9:10	44.7855	35.6477	39.3631	44.2835	47.9988	47.1955	45.5889	41.5722												52.8188	51.6138	38.2585	45.4885	37.5556	40.4676	57.8396
	9:16	44.6851	35.246	39.2627	43.2793	46.0909	51.2122	47.798	49.9068												60.6513	45.2876	36.1498	42.3755	37.5556	40.066	53.5217
	9:22	46.4926	34.4427	44.183	49.3043	43.5805	53.0196	46.9947	48.9026												58.6429	43.4801	38.3589	45.4885	40.4676	42.2751	53.5217
	9:28	44.7855	33.6394	52.3167	47.2959	41.6726	53.7226	45.7897	49.8063												52.1159	43.8818	37.3548	45.5889	38.5597	46.1914	52.5176
	9:34	49.7059	36.6518	52.4171	43.2793	41.7731	51.9151	44.7855	45.9905												50.6097	40.3672	39.0618	42.5764	37.3548	47.4968	49.3043
	9:40	52.618	36.0493	51.413	43.2793	40.6685	47.0951	47.5972	41.7731												48.4005	42.8776	45.4885	47.4968	38.3589	46.4926	51.0113
	9:46	56.4338	38.4593	49.4047	50.4088	40.8693	42.9781	49.8063	38.5597												50.6097	41.5722	44.3839	44.6851	39.2627	45.388	55.6305
	9:52	54.8271	39.2627	44.2835	55.3292	41.6726	40.5681	47.798	36.6518												48.6013	42.0743	43.1789	44.3839	39.5639	47.3963	54.5259
	9:58	52.5176	37.5556	42.2751	58.3417	38.7606	39.6643	45.4885	35.8485												48.1997	42.6768	35.0452	42.5764	38.2585	49.7059	52.618
	10:04	45.2876	35.3464	40.3672	60.35	43.7814	37.7564	43.681	35.7481												55.3292	42.3755	34.041	38.3589	42.6768	45.4885	51.7142
	10:10	43.3797	34.041	39.3631	54.4255	45.5889	37.8568	43.681	35.7481												55.2288	44.3839	40.1664	37.3548	43.2793	46.2918	50.7101
	10:16	40.5681	34.7439	40.3672	49.3043	50.0072	37.5556	47.8984	36.6518												53.7226	42.3755	45.4885	38.6602	45.4885	53.0196	51.7142
	10:22	41.3714	41.0701	40.1664	45.388	50.1076	41.5722	47.9988	37.5556												51.2122	43.2793	43.2793	36.1498	39.1622	52.4171	51.9151
	10:28	40.2668	44.2835	41.3714	41.271	51.0113	49.1034	45.9905	37.7564												50.208	45.6893	40.2668	49.8063	37.5556	53.6221	52.0155
	10:34	40.6685	45.7897	40.3672	43.2793	46.6934	42.8776	44.7855	37.656												48.4005	44.6851	38.1581	50.6097	37.2543	52.8188	51.9151
	10:40	45.5889	42.0743	43.2793	42.2751	43.681	41.7731	43.681	37.7564												48.4005	44.3839	38.3589	50.7101	38.3589	46.593	51.5134
	10:46	44.6851	45.2876	45.2876	40.2668	42.8776	42.7772	42.6768	35.6477												46.0909	42.2751	40.3672	46.593	37.5556	42.2751	52.0155
	10:52	42.5764	41.6726	42.1747	41.271	40.8693	41.8735	49.6055	34.7439												51.2122	40.5681	40.2668	41.5722	38.2585	41.1706	49.5051
	10:58	40.3672	37.1539	40.3672	41.1706	42.5764	39.6643	50.0072	34.7439												51.3126	41.4718	40.4676	41.5722	37.4552	42.1747	61.3542
	11:04	40.6685	35.6477	36.2502	43.2793	40.7689	44.7855	50.6097	36.7523												50.5093	42.2751	42.5764	37.2543	43.1789	41.3714	56.735
	11:10	48.5009	31.129	35.3464	49.4047	42.5764	43.681	52.7184	37.7564												48.6013	43.3797	39.2627	39.3631	41.6726	44.3839	55.8313
	11:16	52.618	31.3298	34.2419	49.3043	41.9739	42.7772	53.2205	43.7814												47.4968	44.3839	38.1581	41.271	41.3714	46.593	54.9275
	11:22	48.3001	31.9323	34.2419	45.2876	43.7814	41.7731	46.7939	42.8776												47.3963	46.2918	39.4635	39.3631	39.6643	44.5847	48.4005
	11:28	45.6893	32.6352	34.2419	46.2918	46.7939	46.9947	42.8776	47.8984												47.1955	49.4047	39.0618	40.4676	36.2502	42.1747	45.2876
	11:34	43.4801	34.7439	37.3548	45.2876	46.9947	54.2246	41.5722	46.9947												47.0951	50.5093	40.1664	38.2585	37.656	42.476	47.6976
	11:40	40.2668	31.129	43.2793	46.1914	50.1076	56.1325	46.8943	43.7814												48.3001	49.5051	43.1789	38.0577	36.3506	43.2793	46.2918
	11:46	38.4593	30.5265	39.2627	52.3167	44.5847	53.1201	44.5847	39.5639												50.3084	45.0868	44.5847	43.5805	37.1539	42.476	47.798
	11:52	43.3797	30.3256	38.2585	54.4255	41.8735	50.208	43.5805	37.7564												53.5217	44.183	44.3839	48.9026	41.1706	42.3755	46.2918
	11:58	42.2751	36.0493	38.2585	56.3334	41.8735	44.7855	55.028	35.5473												57.6388	46.593	40.066	52.8188	46.593	42.3755	47.798
	12:04	41.4718	40.7689	38.2585	56.233	44.6851	42.9781	50.9109	36.6518												61.1533	48.7018	37.1539	49.6055	51.1117	41.3714	48.5009
	12:10	41.4718	46.7939	38.2585	53.3209	42.6768	42.9781	48.8022	37.8568												63.4629	43.2793	37.1539	46.3922	48.7018	44.3839	51.7142
	12:16	41.271	46.0909	36.2502	46.2918	40.8693	40.7689	45.7897	36.7523												66.375	40.3672	36.0493	42.476	50.6097	43.1789	50.8105
	12:22	46.2918	44.183	36.2502	42.2751	38.861	50.0072	45.8901	36.5514												65.9733	39.2627	36.1498	42.6768	46.3922	42.2751	54.7267
	12:28	50.6097	40.6685	36.2502	42.1747	37.7564	50.1076	42.476	36.7523												63.5633	39.6643	38.1581	40.4676	45.8901	47.4968	56.0321
	12:34	50.6097	35.1456	36.2502	41.271	35.6477	47.1955	41.8735	36.6518												58.9442	38.2585	46.593	42.5764	41.4718	52.5176	56.9359
	12:40	50.4088	31.5306	36.2502	41.1706	37.7564	44.886	40.8693	37.7564												53.6221	37.3548	47.5972	46.4926	40.2668	51.6138	58.0404
	12:46	48.3001	32.2335	37.3548	38.2585	37.7564	43.681	41.7731	41.6726												53.823	38.3589	50.5093	46.4926	39.3631	51.8147	54.0238
	12:52	48.4005	33.1373	40.2668	43.2793	39.6643	42.6768	46.8943	39.6643												49.5051	44.5847	49.5051	49.5051	40.3672	51.6138	51.5134
	12:58	45.4885	34.041	49.3043	45.2876	39.5639	43.9822	46.8943	37.656												48.5009	54.5259	50.6097	50.7101	41.271	49.7059	53.5217
	13:04	42.476	31.3298	49.3043	43.3797	38.861	47.0951	45.8901	36.6518												49.6055	51.3126	45.388	48.7018	39.5639	44.183	56.0321
	13:10	38.2585	32.7356	49.4047	42.2751	38.9614	45.8901	45.8901	34.6435												54.0238	52.2163	45.1872	44.5847	37.2543	42.2751	58.7434
	13:16	39.2627	33.5389	44.2835	41.271	40.5681	42.9781	45.9905	33.5389												50.4088	51.2122	38.1581	39.4635	43.5805	39.2627	59.7475
	13:22	46.4926	32.1331	42.2751	45.1872	44.6851	40.7689	52.0155	33.4385												49.1034	47.8984	35.0452	37.2543	41.4718	39.2627	59.2454
	13:28	42.2751	34.2419	39.3631	49.3043	43.8818	40.9697	51.1117	37.7564												50.208	44.183	35.9489	38.2585	43.681	38.0577	57.1367
	13:34	41.1706	38.3589	38.2585	55.4296	41.7731	40.7689	53.9234	46.8943												49.6055	44.4843	40.3672	39.3631	46.7939	38.9614	51.5134
	13:40	45.4885	40.8693	38.3589	54.2246	38.861	40.7689	54.9275	48.7018												48.6013	45.5889	42.5764	39.3631	46.3922	39.0618	50.9109
	13:46	41.3714	45.1872	38.2585	61.3542	38.861	40.9697	50.0072	47.798												46.3922	48.5009	38.1581	46.3922	42.3755	41.271	48.5009
	13:52	40.1664	45.2876	38.2585	47.1955	38.6602	41.9739	45.6893	43.681												46.593	50.7101	37.1539	46.593	38.1581	43.0785	46.4926
	13:58	52.7184	41.271	36.2502	40.2668	37.656	48.9026	43.681	38.7606												46.4926	48.4005	34.041	43.3797	36.2502	43.3797	46.593
	14:04	43.681	36.5514	38.2585	38.2585	38.5597	44.9864	42.7772	36.7523												40.9697	46.1914	33.1373	40.3672	38.1581	44.7855	48.5009
	14:10	43.4801	34.4427	43.3797	40.1664	40.7689	42.9781	42.476	35.7481												51.2122	42.3755	35.0452	39.3631	43.2793	44.5847	52.5176
	14:16	44.2835	32.5348	51.3126	38.2585	40.4676	43.0785	42.9781	35.4468												48.6013	41.5722	35.3464	43.4801	48.0993	41.5722	52.0155
	14:22	43.5805	31.5306	49.3043	43.3797	42.9781	42.0743	44.6851	38.6602												48.5009	39.2627	37.1539	46.593	50.9109	42.1747	48.3001
	14:28	43.5805	33.5389	48.3001	40.2668	47.1955	40.7689	43.8818	38.6602												47.0951	40.5681	38.3589	47.4968	44.3839	42.476	47.798
	14:34	42.3755	32.2335	47.3963	40.2668	45.0868	44.886	46.9947	39.5639												47.798	41.5722	38.3589	49.7059	38.1581	41.1706	46.2918
	14:40	42.2751	33.5389	43.2793	38.2585	42.8776	45.1872	48.8022	38.5597												46.4926	39.1622	39.3631	44.7855	35.9489	46.4926	46.2918
	14:46	40.4676	32.2335	39.2627	38.1581	40.7689	44.0826	45.9905	40.5681												52.618	40.7689	38.1581	42.476	35.3464	46.593	46.4926
	14:52	38.2585	32.5348	34.2419	39.1622	42.7772	42.7772	42.9781	40.5681												49.4047	39.2627	40.3672	38.4593	34.041	41.271	45.388
	14:58	47.6976	31.0285	36.3506	40.2668	40.7689	41.0701	41.6726	47.8984												54.6263	42.2751	38.2585	38.2585	36.0493	43.1789	48.8022
	15:04	47.6976	34.6435	36.1498	40.2668	40.7689	41.0701	40.4676	48.8022												53.6221	42.476	35.1456	37.2543	39.0618	48.4005	48.3001
	15:10	50.3084	34.6435	35.246	42.2751	40.6685	40.5681	41.5722	51.8147												54.5259	43.5805	36.3506	37.2543	41.1706	48.7018	47.5972
	15:16	48.4005	33.6394	41.1706	40.2668	47.1955	40.7689	40.5681	45.7897												49.6055	43.5805	38.4593	37.1539	40.5681	50.4088	47.6976
	15:22	43.5805	34.1414	38.2585	39.1622	49.9068	44.0826	43.7814	40.8693												48.3001	46.1914	40.1664	36.1498	38.4593	44.2835	48.1997
	15:28	42.7772	33.4385	37.1539	40.2668	52.1159	42.9781	42.8776	38.5597												44.183	45.388	43.681	41.3714	39.3631	39.1622	47.5972
	15:34	44.3839	33.0369	41.3714	43.1789	47.798	50.208	40.5681	35.6477												41.271	43.4801	42.2751	46.593	38.3589	37.2543	52.9192
	15:40	43.2793	41.6726	39.2627	49.2038	47.5972	43.8818	40.5681	34.6435												46.3922	41.1706	37.3548	50.7101	42.476	37.1539	52.618
	15:46	41.271	45.0868	40.2668	56.1325	43.9822	40.8693	45.7897	33.6394												46.4926	43.4801	35.1456	42.5764	44.5847	38.0577	51.413
	15:52	51.5134	40.7689	38.1581	52.4171	38.7606	39.7647	49.9068	34.4427												49.4047	43.2793	36.2502	42.476	42.3755	39.0618	50.6097
	15:58	52.8188	39.3631	38.1581	47.1955	35.5473	45.8901	51.8147	35.8485												48.8022	45.4885	35.246	46.4926	42.476	38.3589	49.9068
	16:04	52.5176	36.8527	36.2502	48.1997	34.8443	46.7939	47.8984	36.5514												52.3167	47.2959	34.041	44.3839	42.3755	39.4635	49.5051
	16:10	43.681	36.8527	35.246	42.1747	35.5473	50.208	44.886	35.6477												54.0238	47.2959	39.1622	50.8105	39.1622	38.3589	52.7184
	16:16	44.6851	35.7481	34.1414	39.1622	35.6477	49.9068	43.8818	43.8818												56.5342	45.4885	41.1706	44.3839	38.3589	39.2627	56.0321
	16:22	43.4801	34.5431	35.246	41.1706	37.656	46.7939	43.8818	41.6726												57.5384	43.3797	43.3797	44.2835	41.3714	38.9614	59.2454
	16:28	42.2751	35.6477	38.2585	40.1664	36.451	42.476	43.9822	40.5681												55.4296	43.2793	44.3839	43.681	38.1581	41.0701	56.233
	16:34	44.3839	33.7398	37.2543	42.2751	37.656	41.0701	42.8776	40.6685												50.3084	43.8818	39.1622	45.8901	41.3714	41.1706	52.5176
	16:40	47.5972	34.2419	38.1581	43.2793	37.7564	40.5681	42.7772	40.7689												54.1242	47.4968	38.1581	51.5134	40.4676	44.2835	51.6138
	16:46	45.388	36.0493	45.2876	50.3084	37.8568	38.9614	41.7731	38.7606												52.4171	49.5051	36.0493	50.6097	38.4593	44.5847	51.9151
	16:52	48.8022	36.7523	47.0951	47.1955	38.4593	37.4552	40.7689	39.7647												53.823	46.1914	36.1498	49.6055	42.6768	40.3672	55.7309
	16:58	48.7018	40.1664	50.208	47.2959	39.7647	35.4468	47.9988	47.798												51.413	46.6934	42.2751	46.593	47.5972	44.3839	56.8355
	17:04	48.6013	40.6685	48.3001	48.4005	46.9947	45.5889	52.0155	49.003												55.1284	48.5009	42.476	47.798	45.8901	50.4088	58.8438
	17:10	45.1872	40.5681	47.2959	56.233	45.9905	48.6013	49.9068	46.8943												56.233	51.7142	44.4843	43.3797	44.3839	46.6934	59.2454
	17:16	46.593	42.3755	43.2793	53.4213	44.6851	49.1034	49.7059	45.9905												62.6596	49.3043	39.2627	43.3797	43.4801	43.1789	56.6346
	17:22	50.6097	41.7731	40.2668	46.2918	40.3672	47.2959	45.7897	43.681												62.5592	47.5972	37.0535	41.271	41.271	42.1747	53.6221
	17:28	50.7101	38.4593	38.2585	45.1872	41.8735	43.5805	42.5764	40.9697												54.4255	44.3839	36.0493	45.4885	40.1664	40.3672	52.618
	17:34	46.1914	37.8568	39.2627	45.1872	46.4926	44.6851	41.7731	38.6602												52.4171	40.2668	37.1539	42.3755	39.2627	40.2668	49.7059
	17:40	43.4801	37.5556	45.0868	43.1789	51.6138	42.9781	44.886	40.5681												51.5134	42.2751	38.1581	44.5847	38.0577	44.2835	49.8063
	17:46	43.5805	35.9489	40.2668	45.2876	48.0993	44.7855	48.9026	38.6602												50.5093	41.1706	41.271	50.6097	41.3714	45.388	49.8063
	17:52	47.1955	37.5556	43.2793	45.1872	47.1955	43.7814	45.6893	38.7606												48.1997	41.1706	40.1664	47.5972	39.4635	44.4843	49.5051
	17:58	44.4843	38.4593	43.1789	43.2793	46.9947	41.5722	43.7814	43.7814												50.1076	42.476	45.4885	53.6221	43.5805	48.4005	48.5009
	18:04	45.5889	38.5597	43.2793	45.2876	44.886	41.7731	46.6934	41.4718												53.3209	44.2835	46.2918	51.7142	41.4718	48.3001	49.8063
	18:10	44.183	36.8527	43.2793	43.2793	44.0826	46.7939	45.8901	40.7689												50.5093	54.2246	42.3755	43.3797	39.2627	48.3001	50.9109
	18:16	44.3839	37.1539	42.2751	42.3755	41.6726	49.1034	43.681	44.9864												46.4926	51.5134	46.593	44.4843	39.2627	47.5972	51.8147
	18:22	43.7814	37.4552	43.1789	44.2835	43.7814	48.9026	43.5805	42.6768												57.5384	53.4213	43.3797	43.5805	40.5681	46.4926	50.6097
	18:28	46.2918	42.7772	48.3001	48.1997	41.4718	47.3963	43.7814	42.8776												54.3251	52.4171	42.2751	46.6934	39.1622	46.4926	50.5093
	18:34	46.0909	43.2793	46.2918	48.1997	44.886	44.6851	47.798	42.7772												52.618	51.6138	40.2668	54.1242	39.2627	45.5889	51.7142
	18:40	46.7939	41.0701	44.4843	46.2918	40.5681	46.9947	51.8147	41.6726												51.1117	51.3126	44.4843	46.8943	40.1664	45.388	53.0196
	18:46	51.1117	39.6643	42.2751	46.2918	40.7689	45.0868	51.9151	46.8943												51.5134	46.2918	41.4718	46.6934	45.7897	44.3839	53.7226
	18:52	47.3963	39.2627	47.2959	49.3043	44.6851	44.886	47.798	49.8063												50.4088	46.3922	43.3797	47.798	48.9026	48.6013	53.7226
	18:58	46.8943	41.5722	48.5009	53.4213	48.5009	43.0785	45.9905	48.9026												50.3084	46.8943	47.5972	51.0113	47.3963	53.6221	55.6305
	19:04	49.3043	43.0785	45.4885	52.4171	48.1997	49.8063	45.6893	51.8147												50.7101	47.0951	49.7059	49.5051	44.886	49.6055	57.94
	19:10	51.3126	42.2751	43.2793	50.3084	48.9026	52.1159	50.1076	46.6934												55.1284	46.9947	51.7142	47.5972	40.6685	53.7226	61.1533
	19:16	48.6013	41.9739	43.2793	52.3167	44.7855	55.2288	50.8105	44.886												64.5675	49.3043	43.1789	52.0155	41.5722	48.5009	62.8604
	19:22	54.8271	45.9905	44.3839	56.4338	47.9988	55.8313	48.7018	49.8063												57.5384	48.3001	45.388	49.5051	45.4885	46.593	62.76
	19:28	52.7184	45.0868	48.4005	55.2288	44.7855	54.3251	49.1034	49.8063												56.4338	48.1997	47.6976	53.823	50.7101	50.5093	59.7475
	19:34	54.3251	48.1997	50.5093	55.1284	44.5847	47.8984	54.0238	49.7059												54.1242	51.3126	53.823	52.8188	51.6138	46.2918	63.4629
	19:40	56.1325	49.8063	52.2163	56.4338	51.1117	52.3167	52.9192	54.2246												57.2371	55.6305	49.5051	55.9317	52.9192	59.8479	59.8479
	19:46	55.2288	52.0155	54.5259	59.3459	56.8355	56.0321	51.1117	58.1409												60.35	57.0363	50.6097	54.8271	48.4005	63.1617	65.3708
	19:52	47.5972	51.9151	57.438	61.4546	56.0321	57.2371	55.1284	58.1409												66.6762	59.145	51.7142	55.9317	48.6013	65.17	71.2954
	19:58	43.3797	50.8105	57.438	63.3625	55.2288	61.555	55.028	58.8438												63.6637	57.2371	55.9317	52.7184	51.6138	62.9608	72.5003
	20:04	52.1159	50.0072	59.3459	63.3625	53.7226	62.3583	58.9442	58.9442												68.3833	59.2454	56.6346	55.8313	47.5972	64.1658	70.6929
	20:10	49.5051	46.9947	60.4504	67.2787	56.233	57.1367	61.3542	62.3583												66.7766	56.8355	57.8396	54.9275	47.9988	62.8604	70.1908
	20:16	48.7018	47.9988	57.438	65.5717	55.9317	53.823	61.8563	64.6679												69.7891	58.9442	61.0529	62.0571	47.5972	62.6596	72.6008
	20:22	54.8271	46.1914	54.3251	65.2704	58.9442	58.0404	66.0737	59.0446												69.3875	57.7392	60.7517	56.735	45.388	77.4207	80.132
	20:28	57.2371	43.7814	52.5176	68.1825	58.8438	54.4255	66.0737	59.0446												71.3958	56.5342	63.0613	58.9442	43.4801	65.17	71.0945
	20:34	57.6388	42.9781	52.2163	68.3833	60.2496	50.1076	71.9983	59.2454												69.287	52.1159	65.3708	55.028	41.5722	60.9525	70.0904
	20:40	62.5592	42.8776	53.5217	68.4837	61.1533	55.8313	65.0696	58.9442												67.58	51.6138	62.1575	49.9068	44.3839	59.145	68.9858
	20:46	61.3542	45.8901	51.413	69.287	55.1284	65.2704	62.1575	55.028												64.0654	50.7101	50.4088	48.7018	47.6976	58.7434	67.9816
	20:52	56.8355	46.0909	47.3963	72.3999	55.8313	61.3542	65.0696	49.8063												66.6762	50.5093	52.5176	56.1325	52.1159	55.8313	66.5758
	20:58	58.4421	42.3755	52.4171	70.492	61.555	57.8396	62.1575	55.8313												75.2116	50.7101	37.1539	49.8063	49.7059	57.94	75.6132
	21:04	59.6471	42.7772	52.5176	65.3708	55.8313	59.2454	65.2704	54.7267												64.7683	54.4255	50.7101	49.8063	44.3839	55.5301	66.0737
	21:10	59.6471	45.9905	52.4171	65.3708	72.6008	60.35	60.2496	50.8105												63.0613	61.1533	55.6305	49.7059	40.066	60.8521	66.9775
	21:16	55.4296	46.8943	52.3167	63.5633	61.3542	58.9442	59.145	57.0363												58.6429	57.2371	59.6471	45.4885	38.0577	65.0696	63.2621
	21:22	50.7101	45.2876	54.3251	61.4546	59.5467	57.0363	56.8355	52.2163												56.4338	56.1325	55.7309	45.5889	37.1539	57.7392	59.2454
	21:28	47.1955	47.6976	55.4296	61.1533	54.8271	55.4296	54.1242	55.1284												53.7226	55.7309	57.94	45.6893	40.3672	48.6013	57.7392
	21:34	56.8355	49.2038	56.4338	65.2704	59.0446	54.8271	50.1076	56.233												57.1367	55.1284	60.7517	49.8063	43.681	45.4885	63.965
	21:40	55.8313	56.9359	55.4296	68.4837	59.2454	51.0113	47.798	54.1242												61.6554	53.3209	55.5301	51.9151	41.0701	48.5009	62.6596
	21:46	55.8313	50.0072	54.3251	64.4671	55.9317	44.9864	50.8105	54.8271												58.2413	52.1159	53.6221	50.7101	45.6893	48.6013	61.1533
	21:52	54.5259	45.8901	52.5176	60.4504	52.3167	42.9781	49.9068	55.1284												57.7392	52.7184	50.5093	48.7018	47.6976	46.4926	60.8521
	21:58	51.5134	43.7814	49.4047	59.4463	51.8147	48.1997	51.0113	57.8396												54.7267	52.4171	46.2918	49.6055	43.3797	48.6013	63.1617
	22:04	45.388	39.4635	52.4171	59.4463	49.8063	46.6934	58.1409	55.1284												61.3542	53.3209	42.3755	53.6221	42.476	57.6388	62.9608
	22:10	44.4843	38.5597	52.4171	54.3251	51.0113	46.9947	57.8396	47.798												60.8521	50.7101	40.1664	53.7226	45.5889	60.8521	64.2662
	22:16	44.6851	47.4968	52.4171	53.4213	46.9947	51.413	60.1492	52.8188												64.2662	51.3126	38.2585	58.0404	42.8776	55.6305	66.1741
	22:22	46.2918	58.1409	53.4213	52.4171	49.003	51.3126	59.0446	50.0072												69.7891	45.2876	47.5972	57.0363	42.2751	55.8313	75.312
	22:28	53.3209	51.9151	49.3043	48.1997	51.1117	47.0951	57.8396	49.9068												72.5003	47.2959	45.4885	52.9192	46.3922	62.6596	68.785
	22:34	52.2163	52.0155	46.4926	53.4213	55.6305	46.0909	63.0613	54.2246												68.4837	47.2959	40.3672	46.6934	49.6055	56.6346	69.4879
	22:40	52.7184	47.9988	53.3209	51.3126	58.1409	50.9109	57.2371	56.9359												70.8937	48.4005	43.0785	52.8188	47.798	49.6055	73.2033
	22:46	52.7184	45.0868	51.3126	51.5134	58.1409	49.8063	55.1284	55.2288												66.9775	51.413	43.4801	48.8022	47.4968	51.5134	68.2829
	22:52	51.8147	42.6768	49.4047	48.3001	56.0321	51.3126	51.1117	54.0238												69.4879	54.9275	41.1706	47.5972	46.4926	57.7392	65.6721
	22:58	49.4047	45.7897	50.3084	55.2288	59.0446	56.1325	49.7059	60.1492												68.5841	52.2163	46.3922	52.8188	45.5889	54.5259	68.2829
	23:04	47.3963	48.1997	50.4088	55.3292	60.4504	59.3459	49.1034	59.0446												63.8646	52.7184	44.3839	52.9192	47.2959	53.4213	72.7012
	23:10	55.7309	50.3084	51.5134	60.6513	56.735	61.4546	54.9275	54.1242												63.6637	53.823	46.4926	55.028	42.2751	51.5134	65.4712
	23:16	56.9359	47.798	49.4047	64.3667	50.8105	56.735	62.2579	54.0238												60.7517	56.735	51.413	56.233	42.5764	51.9151	70.2912
	23:22	59.9483	46.4926	48.5009	64.4671	52.9192	56.9359	57.1367	53.823												58.3417	57.94	55.6305	61.4546	43.5805	50.8105	66.8771
	23:28	61.0529	47.1955	53.4213	66.2746	55.1284	56.0321	58.1409	61.0529												62.1575	55.5301	58.6429	55.1284	38.4593	52.0155	71.9983
	23:34	62.1575	45.1872	52.4171	80.6341	59.9483	56.0321	54.1242	59.0446												57.2371	53.2205	56.8355	55.1284	36.1498	56.5342	69.9899
	23:40	62.1575	43.9822	49.5051	70.492	56.0321	52.2163	48.7018	61.9567												55.3292	48.1997	60.7517	49.7059	34.9448	57.8396	68.082
	23:46	60.2496	44.9864	53.4213	66.5758	58.8438	47.0951	50.8105	61.3542												54.6263	46.6934	57.0363	44.4843	41.3714	68.1825	70.1908
	23:52	59.5467	48.0993	53.3209	68.2829	55.8313	44.7855	49.9068	63.1617												58.6429	48.0993	53.7226	49.8063	47.4968	69.0862	69.5883
	23:58	59.9483	46.9947	55.5301	67.4796	56.3334	44.7855	48.9026	62.0571												59.6471	59.6471	54.8271	47.4968	47.5972	62.76	68.4837
	0:04	59.9483	51.1117	56.6346	67.4796	56.4338	42.7772	51.0113	62.0571												70.3916	64.3667	51.3126	45.5889	53.7226	57.6388	67.3791
	0:10	53.823	47.9988	57.3375	65.4712	59.3459	49.9068	52.9192	71.1949												67.1783	54.5259	43.4801	48.7018	48.8022	58.7434	72.7012
	0:16	48.4005	48.7018	61.4546	67.4796	58.8438	56.4338	60.6513	64.3667												71.4962	52.4171	40.1664	48.5009	53.0196	60.6513	67.6804
	0:22	49.3043	45.1872	67.4796	69.4879	49.9068	54.8271	61.3542	66.5758												69.1866	52.4171	40.066	46.593	48.6013	66.7766	68.4837
	0:28	57.0363	44.886	58.4421	69.4879	49.1034	55.028	61.9567	65.2704												75.1112	51.3126	35.246	48.4005	45.388	63.1617	70.0904
	0:34	54.2246	48.3001	57.438	69.4879	49.003	52.2163	63.1617	66.375												69.9899	50.4088	47.4968	47.2959	43.3797	54.7267	67.8812
	0:40	48.3001	46.1914	59.5467	68.2829	46.9947	47.9988	60.8521	68.082												79.7303	44.4843	46.2918	50.5093	42.2751	63.0613	66.9775
	0:46	46.7939	44.6851	60.4504	67.4796	46.7939	46.8943	58.9442	61.2538												69.3875	43.2793	41.4718	55.2288	40.2668	62.6596	64.9691
	0:52	54.9275	45.4885	62.5592	67.3791	47.0951	46.0909	58.1409	58.9442												70.3916	44.183	43.3797	54.0238	43.681	53.3209	70.1908
	0:58	54.9275	42.7772	61.4546	61.555	55.4296	45.1872	57.7392	59.145												73.8058	44.183	47.4968	58.8438	45.4885	57.438	70.0904
	1:04	54.8271	44.3839	60.5508	63.3625	50.1076	42.6768	52.5176	59.3459												74.0066	44.4843	50.6097	62.1575	49.6055	56.8355	66.1741
	1:10	57.94	48.4005	60.5508	60.2496	51.8147	44.5847	50.9109	57.3375												69.6887	45.388	51.413	55.8313	49.003	61.1533	61.2538
	1:16	56.233	45.7897	57.438	59.3459	56.3334	43.9822	54.0238	54.0238												67.8812	50.6097	55.6305	52.7184	45.7897	49.5051	62.76
	1:22	55.028	47.5972	57.5384	53.3209	52.4171	50.9109	60.2496	56.8355												63.2621	58.4421	56.5342	49.8063	43.4801	50.7101	68.2829
	1:28	54.7267	53.0196	55.5301	50.3084	58.2413	52.1159	61.1533	53.2205												59.3459	50.1076	56.735	46.4926	41.3714	47.4968	62.6596
	1:34	49.7059	53.2205	56.4338	53.4213	58.1409	49.9068	57.0363	47.9988												54.3251	50.8105	55.8313	48.7018	38.4593	42.3755	60.6513
	1:40	45.4885	53.0196	52.4171	51.413	57.1367	45.8901	55.9317	45.5889												54.5259	49.4047	59.7475	47.6976	36.451	38.9614	62.2579
	1:46	56.6346	57.438	48.4005	50.3084	54.7267	47.8984	50.7101	45.8901												59.6471	49.3043	57.0363	48.8022	36.0493	46.1914	65.0696
	1:52	55.6305	54.1242	51.413	51.3126	57.1367	56.0321	47.798	50.1076												56.9359	46.0909	53.7226	48.8022	36.0493	49.4047	63.3625
	1:58	56.735	55.1284	54.4255	51.413	55.028	51.2122	48.7018	43.7814												63.6637	44.0826	51.7142	45.4885	38.1581	55.4296	58.8438
	2:04	51.3126	52.1159	50.3084	51.413	50.0072	46.9947	49.8063	47.798												59.8479	44.0826	51.5134	44.4843	46.4926	65.8729	65.2704
	2:10	46.7939	46.2918	48.4005	48.4005	45.388	43.8818	50.0072	45.9905												60.1492	45.7897	54.7267	50.8105	48.3001	57.5384	59.2454
	2:16	45.5889	43.8818	52.5176	51.3126	42.6768	41.6726	50.1076	51.8147												63.5633	45.1872	51.7142	52.618	46.6934	58.8438	57.5384
	2:22	48.4005	41.1706	53.5217	55.2288	53.0196	45.8901	50.9109	55.1284												68.2829	51.5134	51.8147	52.8188	43.4801	62.76	57.7392
	2:28	47.3963	38.1581	50.3084	61.1533	58.8438	44.886	57.94	59.2454												70.5924	57.6388	49.6055	53.2205	39.0618	50.6097	53.6221
	2:34	47.3963	38.4593	48.4005	61.555	55.3292	46.8943	62.2579	60.1492												77.8224	53.3209	39.0618	56.9359	39.2627	49.8063	54.4255
	2:40	49.2038	37.9573	48.4005	62.6596	53.0196	45.9905	62.2579	65.17												70.8937	51.7142	46.4926	54.6263	40.6685	46.7939	61.9567
	2:46	43.681	42.476	50.4088	62.4588	61.8563	51.2122	62.1575	64.2662												70.3916	52.1159	51.7142	54.1242	41.6726	46.4926	68.082
	2:52	49.4047	42.8776	48.6013	63.3625	55.3292	51.7142	59.0446	62.1575												68.5841	51.7142	56.8355	43.3797	46.3922	49.6055	62.0571
	2:58	54.8271	40.3672	53.5217	69.3875	47.6976	47.6976	56.9359	63.8646												62.6596	49.9068	53.823	41.271	46.593	49.6055	62.76
	3:04	56.8355	43.1789	58.4421	66.2746	44.886	50.4088	50.9109	62.3583												61.4546	48.7018	53.7226	40.4676	48.6013	47.6976	62.9608
	3:10	56.1325	49.3043	57.5384	53.3209	44.9864	47.0951	47.6976	60.8521												60.5508	47.5972	51.7142	39.2627	43.9822	47.3963	70.0904
	3:16	56.6346	50.9109	58.4421	48.4005	45.4885	49.1034	51.8147	61.3542												59.5467	53.3209	44.5847	46.4926	40.1664	51.8147	59.0446
	3:22	52.618	53.7226	60.4504	50.3084	53.6221	45.0868	59.0446	58.8438												60.1492	53.2205	39.0618	46.593	38.5597	53.823	53.3209
	3:28	54.5259	51.2122	59.3459	51.5134	55.4296	44.886	57.0363	59.145												61.3542	56.6346	37.2543	46.593	42.5764	57.8396	53.5217
	3:34	52.7184	51.9151	56.4338	49.4047	62.2579	42.8776	65.9733	55.2288												59.145	52.7184	38.2585	46.7939	39.3631	60.8521	49.6055
	3:40	52.7184	48.0993	56.5342	45.388	58.0404	47.8984	56.9359	52.0155												68.785	52.7184	41.271	48.6013	40.5681	58.9442	56.0321
	3:46	51.6138	47.8984	55.3292	49.4047	55.2288	54.0238	53.9234	48.0993												65.2704	51.413	48.7018	48.6013	41.6726	55.7309	57.8396
	3:52	47.798	44.886	51.413	66.5758	57.3375	51.5134	48.9026	46.8943												67.0779	50.3084	45.4885	48.8022	40.2668	50.5093	53.3209
	3:58	45.388	44.4843	53.5217	59.4463	56.6346	49.003	45.8901	53.0196												74.9103	49.2038	44.2835	65.5717	40.2668	47.4968	60.8521
	4:04	48.3001	43.681	59.5467	57.1367	52.8188	47.6976	47.8984	54.0238												60.5508	48.3001	44.4843	52.9192	42.5764	51.5134	62.5592
	4:10	45.1872	43.2793	62.4588	61.3542	51.0113	43.8818	51.7142	50.0072												58.5425	47.5972	45.4885	56.0321	45.6893	53.6221	60.7517
	4:16	47.1955	45.0868	58.6429	61.3542	52.7184	41.8735	49.8063	50.0072												63.965	46.4926	48.4005	47.798	49.8063	50.4088	62.5592
	4:22	46.6934	47.3963	57.5384	60.35	56.3334	46.0909	48.9026	48.8022												64.1658	46.0909	51.8147	43.3797	51.0113	49.5051	66.1741
	4:28	49.8063	46.8943	57.5384	54.2246	51.1117	46.0909	48.0993	47.6976												62.6596	46.4926	48.4005	48.9026	52.5176	47.3963	69.9899
	4:34	50.6097	42.8776	55.3292	49.2038	46.7939	45.9905	46.6934	47.6976												58.2413	52.2163	45.5889	53.0196	47.4968	48.4005	63.8646
	4:40	54.5259	42.1747	48.4005	46.2918	45.8901	44.7855	51.9151	48.0993												59.9483	58.6429	46.3922	52.618	46.7939	52.618	67.4796
	4:46	51.9151	39.3631	47.3963	49.3043	46.0909	44.0826	54.0238	56.233												61.7558	55.2288	43.3797	50.9109	43.681	49.5051	62.8604
	4:52	47.798	39.7647	46.2918	48.3001	50.8105	46.0909	55.028	57.2371												62.5592	54.3251	44.3839	47.9988	38.2585	48.3001	64.7683
	4:58	47.5972	38.0577	46.2918	56.3334	50.1076	53.0196	55.7309	53.7226												62.76	51.413	47.4968	45.6893	38.2585	48.7018	63.965
	5:04	43.681	39.0618	49.3043	55.3292	45.7897	49.2038	50.7101	55.028												57.6388	49.3043	51.7142	47.6976	39.2627	51.6138	61.7558
	5:10	41.271	43.8818	49.4047	51.3126	50.1076	49.9068	46.7939	52.0155												59.145	44.3839	59.0446	45.7897	39.3631	57.1367	57.438
	5:16	48.6013	44.0826	48.4005	48.3001	55.2288	46.2918	47.8984	50.0072												68.082	43.5805	58.8438	50.7101	38.2585	56.735	54.6263
	5:22	47.2959	45.8901	49.5051	48.3001	55.2288	50.9109	47.798	47.8984												68.2829	48.1997	56.735	49.7059	38.5597	61.1533	51.5134
	5:28	44.7855	42.0743	48.5009	50.3084	53.2205	50.8105	47.8984	46.9947												71.1949	47.3963	59.145	50.6097	39.3631	58.1409	58.6429
	5:34	44.5847	40.1664	48.3001	53.2205	53.1201	51.8147	49.7059	51.1117												75.4124	49.2038	54.7267	46.593	45.388	58.7434	63.0613
	5:40	47.5972	40.4676	48.3001	57.5384	50.7101	53.7226	47.9988	48.9026												62.6596	56.3334	56.8355	46.3922	46.3922	51.5134	58.2413
	5:46	51.6138	40.4676	51.2122	55.3292	51.7142	53.0196	45.7897	49.1034												58.2413	51.3126	55.7309	49.5051	54.7267	48.7018	58.7434
	5:52	56.233	44.7855	51.413	57.3375	45.9905	51.6138	46.8943	48.0993												60.2496	50.1076	51.9151	45.5889	52.618	48.5009	56.9359
	5:58	54.5259	48.8022	53.5217	62.5592	43.8818	49.1034	62.0571	54.1242												66.1741	50.3084	46.3922	44.5847	53.6221	46.3922	58.0404
	6:04	44.2835	43.8818	55.4296	55.4296	43.0785	43.9822	53.0196	55.1284												66.5758	50.6097	40.1664	51.1117	50.7101	53.7226	59.145
	6:10	41.1706	42.1747	56.5342	51.5134	41.5722	43.9822	53.2205	56.0321												67.58	44.4843	44.3839	59.0446	51.8147	53.7226	63.8646
	6:16	47.6976	40.5681	60.35	52.3167	41.7731	40.5681	54.5259	55.1284												70.9941	45.388	42.3755	55.8313	48.8022	58.0404	64.9691
	6:22	51.7142	39.4635	57.438	52.3167	41.6726	40.7689	55.028	57.94												73.7053	46.593	43.3797	48.7018	43.1789	62.9608	69.6887
	6:28	49.3043	42.1747	53.5217	53.3209	46.8943	40.6685	54.7267	57.1367												71.5966	46.3922	46.593	44.4843	40.1664	58.1409	63.6637
	6:34	45.6893	43.0785	48.4005	50.208	44.886	43.0785	55.1284	55.028												64.7683	46.593	50.5093	44.5847	42.2751	54.7267	65.0696
	6:40	43.681	47.4968	45.388	53.3209	43.681	48.1997	49.6055	50.1076												59.6471	47.6976	55.9317	43.7814	49.5051	60.6513	60.9525
	6:46	43.3797	46.9947	45.388	57.3375	44.9864	47.0951	47.798	45.9905												56.5342	50.3084	58.7434	50.5093	59.2454	62.8604	63.0613
	6:52	45.5889	45.8901	43.4801	57.438	48.6013	45.9905	46.7939	47.9988												56.3334	45.1872	55.7309	53.823	48.6013	51.6138	58.6429
	6:58	52.5176	43.9822	41.271	61.2538	52.8188	44.9864	48.9026	61.0529												57.3375	44.2835	53.4213	60.0488	56.233	48.8022	60.6513
	7:04	52.5176	40.9697	49.4047	58.3417	54.1242	43.7814	47.8984	53.9234												68.3833	44.5847	57.6388	56.1325	47.6976	41.271	55.7309
	7:10	61.555	36.7523	54.3251	61.4546	51.2122	47.9988	49.003	55.9317												67.0779	59.2454	53.6221	57.0363	48.5009	40.3672	51.6138
	7:16	55.7309	36.3506	55.4296	61.555	50.7101	54.0238	50.8105	64.1658												70.8937	51.6138	51.413	51.5134	48.7018	46.7939	57.5384
	7:22	54.4255	36.6518	55.4296	48.1997	52.1159	47.8984	47.798	48.9026												68.082	55.6305	51.8147	49.8063	44.4843	49.3043	62.8604
	7:28	53.6221	34.5431	56.4338	50.3084	49.7059	46.0909	45.6893	44.7855												66.4754	50.5093	48.5009	47.5972	38.1581	51.413	60.7517
	7:34	52.4171	34.8443	52.3167	53.3209	48.8022	43.5805	50.1076	42.7772												60.35	49.5051	46.1914	42.3755	40.1664	51.7142	65.5717
	7:40	45.4885	33.0369	51.3126	56.3334	42.7772	43.9822	47.8984	41.6726												56.8355	48.5009	43.2793	38.4593	43.681	46.2918	63.965
	7:46	43.5805	34.041	48.4005	50.208	40.7689	45.9905	46.6934	43.7814												57.438	48.0993	38.1581	38.4593	45.5889	44.2835	55.7309
	7:52	41.4718	36.9531	44.2835	48.3001	37.8568	42.5764	45.7897	45.9905												55.7309	43.2793	37.1539	43.4801	43.2793	46.4926	53.7226
	7:58	42.1747	40.5681	45.2876	43.2793	37.7564	40.8693	45.6893	44.5847												54.2246	39.3631	47.5972	41.3714	43.2793	44.7855	53.6221
	8:04	40.1664	37.9573	42.2751	43.2793	36.7523	38.861	44.886	42.7772												55.3292	42.5764	42.1747	42.6768	44.2835	42.2751	51.5134
	8:10	50.208	42.2751	42.1747	45.388	40.7689	36.8527	46.6934	40.8693												52.9192	44.7855	40.2668	43.5805	45.6893	43.3797	53.9234
	8:16	46.3922	44.9864	44.3839	44.0826	44.886	36.6518	52.7184	40.9697												55.9317	44.5847	38.0577	45.6893	41.3714	44.4843	53.4213
	8:22	45.2876	48.1997	46.2918	42.1747	47.5972	35.5473	51.9151	40.5681												55.2288	44.5847	42.3755	49.8063	38.3589	46.7939	51.3126
	8:28	54.5259	48.4005	44.2835	45.1872	48.9026	36.5514	48.8022	40.8693												53.6221	49.6055	43.2793	48.5009	37.5556	44.5847	57.438
	8:34	52.4171	50.1076	46.1914	45.2876	47.6976	36.6518	45.9905	41.6726												56.1325	46.593	40.2668	50.9109	41.3714	43.3797	63.3625
	8:40	49.3043	45.8901	46.1914	43.3797	45.8901	37.7564	43.681	45.8901												61.555	44.183	42.476	50.9109	39.2627	42.5764	57.2371
	8:46	49.5051	41.5722	45.1872	43.3797	43.4801	37.656	40.6685	53.0196												60.35	42.5764	47.5972	50.6097	41.3714	42.476	56.0321
	8:52	45.1872	43.8818	46.4926	51.2122	40.5681	36.6518	40.5681	50.208												55.7309	42.2751	45.5889	45.388	43.681	41.4718	53.5217
	8:58	43.2793	38.0577	45.388	46.2918	39.6643	40.5681	40.6685	47.8984												55.3292	42.0743	44.3839	41.4718	40.4676	46.7939	49.6055
	9:04	45.1872	34.5431	44.3839	48.5009	38.7606	40.6685	39.6643	45.8901												55.5301	40.1664	48.3001	43.4801	38.2585	51.8147	51.9151
	9:10	44.3839	31.4302	45.2876	45.2876	38.7606	40.6685	39.7647	44.9864												55.6305	42.5764	48.6013	41.5722	40.6685	51.413	50.9109
	9:16	47.3963	31.3298	43.3797	54.3251	39.4635	36.6518	47.4968	43.9822												57.5384	40.2668	50.5093	39.5639	39.6643	53.6221	49.8063
	9:22	45.5889	32.4344	43.2793	50.208	40.8693	36.7523	50.1076	42.6768												54.8271	40.8693	53.7226	42.476	40.7689	53.5217	51.5134
	9:28	54.5259	32.2335	46.3922	50.4088	40.6685	37.4552	46.593	42.476												61.6554	40.066	46.4926	40.5681	43.4801	47.4968	50.5093
	9:34	51.9151	33.5389	49.5051	48.3001	41.7731	37.9573	44.886	41.7731												63.2621	42.1747	39.2627	49.9068	43.2793	44.2835	51.7142
	9:40	50.7101	33.3381	54.4255	48.0993	39.8651	36.451	43.7814	42.7772												66.6762	42.2751	37.0535	49.6055	42.1747	43.1789	52.9192
	9:46	48.1997	32.2335	52.3167	56.3334	39.8651	36.7523	42.8776	40.6685												66.2746	46.3922	38.1581	46.4926	39.6643	42.3755	58.8438
	9:52	45.1872	34.7439	52.3167	50.4088	39.8651	37.4552	40.6685	47.8984												63.965	44.5847	38.1581	43.5805	36.3506	44.4843	56.0321
	9:58	49.4047	38.3589	50.5093	46.3922	42.8776	36.7523	41.7731	49.9068												61.4546	49.6055	38.4593	41.271	37.2543	45.2876	59.145
	10:04	47.4968	37.0535	45.388	48.3001	43.7814	36.6518	41.6726	51.1117												57.438	50.3084	38.0577	46.3922	35.0452	46.4926	58.1409
	10:10	44.4843	36.7523	44.3839	48.3001	40.7689	35.4468	42.6768	50.1076												53.3209	55.4296	41.271	43.3797	39.2627	44.3839	54.0238
	10:16	42.6768	34.4427	44.3839	45.2876	38.9614	38.7606	45.7897	46.9947												53.1201	51.3126	40.1664	45.388	43.681	45.4885	50.3084
	10:22	54.3251	38.2585	45.2876	45.2876	38.7606	42.476	43.7814	42.6768												53.6221	47.5972	37.0535	42.3755	40.2668	44.4843	53.7226
	10:28	49.2038	38.9614	49.4047	43.1789	36.7523	38.6602	42.9781	40.6685												57.1367	45.2876	36.3506	47.798	39.4635	46.593	51.6138
	10:34	54.2246	36.6518	49.3043	49.3043	38.5597	40.7689	43.681	41.8735												61.6554	44.6851	38.2585	54.8271	41.3714	45.2876	51.413
	10:40	54.3251	34.7439	50.4088	50.4088	37.4552	40.6685	42.9781	40.7689												59.7475	44.4843	38.1581	52.8188	39.3631	45.5889	48.5009
	10:46	53.4213	34.5431	45.388	47.2959	38.4593	38.861	43.8818	39.9656												57.2371	44.886	37.0535	48.7018	39.3631	41.4718	52.7184
	10:52	49.4047	31.129	42.3755	44.2835	42.8776	39.8651	47.6976	39.6643												57.1367	43.5805	43.3797	46.7939	39.3631	45.388	53.823
	10:58	46.7939	31.631	42.3755	46.1914	45.8901	36.6518	49.7059	38.6602												56.6346	44.2835	39.2627	42.2751	38.2585	44.4843	59.9483
	11:04	45.6893	34.2419	42.3755	44.2835	40.4676	33.4385	50.1076	38.6602												55.4296	47.6976	41.271	39.5639	38.3589	44.183	54.6263
	11:10	44.7855	42.8776	41.3714	47.2959	38.7606	33.7398	46.9947	38.6602												55.5301	50.7101	43.5805	40.3672	39.5639	44.2835	52.618
	11:16	44.6851	44.7855	40.3672	45.2876	38.4593	33.4385	42.7772	39.5639												58.0404	50.6097	40.2668	46.6934	41.3714	46.1914	51.5134
	11:22	44.2835	47.8984	39.3631	45.2876	38.7606	34.7439	40.7689	40.6685												56.233	47.798	40.2668	43.3797	45.4885	46.3922	48.5009
	11:28	47.5972	46.7939	40.2668	49.2038	40.3672	36.9531	40.6685	42.8776												56.6346	44.7855	38.3589	43.681	47.4968	44.2835	52.5176
	11:34	45.388	43.2793	39.3631	46.3922	40.5681	39.8651	40.7689	49.7059												60.2496	42.5764	43.3797	41.5722	56.233	44.2835	48.9026
	11:40	47.4968	38.2585	40.2668	44.2835	47.5972	40.6685	40.8693	47.8984												60.6513	40.4676	46.3922	39.3631	47.4968	42.3755	49.5051
	11:46	43.3797	36.6518	39.2627	46.1914	52.2163	39.7647	40.5681	47.0951												56.3334	43.4801	50.8105	39.3631	44.5847	47.4968	56.0321
	11:52	45.6893	34.7439	44.2835	46.3922	49.7059	36.7523	40.6685	45.9905												54.8271	43.4801	49.5051	42.3755	40.4676	52.7184	59.0446
	11:58	42.6768	32.1331	46.2918	57.2371	51.1117	36.7523	45.9905	42.5764												54.2246	44.2835	51.8147	39.3631	33.3381	52.7184	55.6305
	12:04	40.5681	31.631	43.3797	55.5301	49.8063	36.6518	48.9026	42.7772												61.1533	44.5847	43.4801	51.6138	32.1331	46.2918	54.6263
	12:10	40.3672	34.1414	42.3755	55.2288	49.7059	35.7481	49.9068	41.7731												60.7517	46.3922	38.3589	47.4968	29.924	46.3922	50.5093
	12:16	49.2038	33.4385	42.3755	55.2288	46.8943	35.9489	50.0072	40.6685												58.8438	47.3963	40.4676	50.4088	34.3423	42.3755	55.7309
	12:22	48.5009	34.7439	41.3714	53.3209	43.5805	36.451	46.6934	40.8693												57.8396	48.7018	38.0577	50.7101	38.3589	41.271	55.9317
	12:28	43.1789	37.0535	40.3672	50.4088	40.7689	37.4552	42.7772	40.4676												56.735	49.4047	42.2751	50.7101	38.1581	41.1706	57.6388
	12:34	40.5681	37.2543	40.3672	43.2793	39.7647	37.7564	41.8735	42.8776												57.7392	50.208	38.2585	45.4885	37.2543	39.1622	59.8479
	12:40	40.3672	34.5431	38.3589	41.3714	38.5597	35.7481	40.5681	46.0909												57.8396	46.4926	36.9531	41.3714	37.5556	41.3714	59.8479
	12:46	42.5764	32.1331	42.2751	41.271	38.861	37.656	39.7647	49.9068												57.94	42.2751	36.0493	39.3631	36.1498	40.2668	59.3459
	12:52	39.4635	31.4302	40.2668	45.2876	46.4926	36.451	39.4635	50.9109												55.1284	40.8693	38.0577	39.2627	43.3797	40.066	51.8147
	12:58	41.3714	31.631	40.2668	43.2793	46.8943	37.5556	42.8776	50.9109												54.6263	40.3672	42.476	41.3714	45.7897	38.0577	48.5009
	13:04	42.2751	33.6394	38.1581	41.1706	49.6055	36.7523	43.4801	47.8984												53.2205	39.2627	40.2668	39.2627	43.3797	46.2918	45.388
	13:10	41.6726	31.5306	39.1622	46.1914	49.7059	36.5514	41.7731	44.9864												53.3209	40.066	38.3589	45.4885	40.3672	45.4885	44.7855
	13:16	40.4676	31.631	44.2835	50.3084	46.4926	36.6518	40.7689	42.7772												52.5176	44.5847	40.1664	43.3797	37.1539	44.3839	44.3839
	13:22	40.3672	33.5389	47.3963	45.2876	44.9864	35.4468	40.8693	40.8693												53.823	46.3922	40.3672	40.1664	36.3506	44.3839	45.4885
	13:28	49.4047	32.6352	47.2959	45.388	41.6726	33.7398	38.5597	38.4593												55.4296	43.1789	41.1706	41.3714	37.3548	42.476	45.388
	13:34	49.8063	31.0285	47.3963	43.2793	40.6685	35.5473	38.7606	38.7606												53.5217	42.2751	47.3963	41.3714	37.1539	40.1664	44.5847
	13:40	49.6055	34.6435	47.3963	45.2876	46.8943	33.7398	42.7772	38.7606												54.3251	43.2793	43.5805	39.3631	36.451	40.1664	44.3839
	13:46	43.3797	39.0618	48.4005	42.2751	48.7018	34.4427	45.6893	38.7606												54.2246	51.8147	48.6013	40.4676	37.1539	42.2751	44.3839
	13:52	45.388	44.886	43.1789	42.1747	42.8776	36.5514	42.6768	40.7689												52.4171	51.3126	46.593	43.5805	43.2793	39.0618	46.3922
	13:58	45.6893	46.9947	40.2668	40.2668	42.8776	38.7606	40.5681	39.8651												53.4213	53.4213	40.1664	46.593	41.1706	40.3672	44.3839
	14:04	44.6851	44.4843	38.2585	42.2751	40.5681	38.5597	38.5597	42.7772												52.2163	48.7018	38.1581	44.2835	39.5639	40.4676	44.5847
	14:10	44.3839	42.7772	38.3589	47.2959	40.7689	36.7523	37.8568	48.7018												51.3126	46.593	38.3589	43.4801	38.4593	44.2835	43.0785
	14:16	43.4801	37.4552	39.2627	48.3001	38.7606	37.9573	36.3506	52.3167												55.1284	46.2918	38.0577	41.3714	37.1539	46.2918	44.4843
	14:22	46.1914	34.2419	44.3839	47.2959	38.4593	40.9697	36.7523	57.0363												58.2413	44.7855	39.0618	44.5847	39.2627	46.3922	44.4843
	14:28	43.681	32.5348	39.2627	39.1622	40.7689	39.7647	37.656	47.8984												61.6554	44.5847	37.1539	45.7897	35.0452	42.2751	40.1664
	14:34	45.2876	32.5348	39.2627	39.1622	36.7523	36.6518	37.5556	42.7772												59.4463	40.1664	41.271	45.7897	37.2543	43.4801	39.0618
	14:40	40.6685	32.2335	37.2543	45.2876	37.3548	35.8485	40.6685	39.7647												58.2413	40.3672	46.4926	43.681	39.3631	40.3672	37.1539
	14:46	42.7772	40.2668	37.1539	43.2793	40.8693	38.4593	38.5597	38.7606												54.5259	42.2751	47.5972	43.3797	44.4843	38.9614	42.5764
	14:52	42.7772	42.2751	39.1622	44.2835	42.476	36.5514	38.7606	38.4593												51.1117	43.0785	45.2876	41.1706	46.9947	39.0618	43.0785
	14:58	42.476	40.7689	38.2585	43.2793	46.9947	37.5556	37.5556	36.6518												50.3084	44.0826	42.3755	41.3714	45.8901	38.3589	45.6893
	15:04	43.5805	37.656	39.2627	42.1747	49.6055	36.8527	36.6518	36.6518												53.4213	42.0743	37.9573	44.4843	40.2668	39.1622	50.208
	15:10	45.4885	36.5514	38.1581	45.388	49.003	37.656	37.5556	38.5597												52.0155	46.6934	36.0493	43.1789	37.1539	37.9573	48.4005
	15:16	52.5176	35.3464	36.2502	52.3167	49.9068	35.6477	38.5597	39.7647												49.1034	46.0909	37.1539	42.2751	35.1456	42.476	44.4843
	15:22	49.7059	36.1498	37.1539	52.2163	47.9988	35.8485	41.4718	37.8568												48.5009	48.4005	37.3548	41.271	37.4552	47.2959	43.1789
	15:28	42.2751	36.1498	40.1664	50.3084	41.4718	36.7523	45.5889	37.7564												52.3167	49.7059	36.0493	48.5009	35.3464	44.183	45.5889
	15:34	45.388	40.9697	45.2876	54.3251	40.5681	41.7731	42.7772	37.7564												56.6346	48.7018	37.1539	48.5009	36.3506	44.183	44.183
	15:40	42.6768	40.8693	42.1747	51.3126	40.5681	42.7772	40.6685	38.6602												50.9109	44.886	37.0535	47.3963	34.041	42.1747	43.1789
	15:46	39.3631	38.9614	40.1664	49.2038	39.6643	42.476	40.3672	40.6685												50.4088	46.2918	34.9448	46.3922	35.1456	42.476	49.3043
	15:52	42.1747	38.861	40.1664	47.2959	40.8693	45.9905	39.6643	47.6976												45.8901	48.3001	34.9448	43.4801	35.0452	42.9781	46.8943
	15:58	40.5681	42.7772	39.2627	50.208	39.8651	45.6893	39.7647	45.7897												49.1034	51.2122	35.1456	44.4843	35.3464	42.1747	42.0743
	16:04	38.1581	39.3631	43.3797	45.2876	38.5597	41.4718	39.6643	43.7814												49.9068	50.208	40.1664	44.5847	34.9448	42.2751	42.2751
	16:10	36.451	41.9739	43.2793	46.2918	40.8693	38.4593	38.6602	40.7689												51.6138	48.4005	43.3797	43.4801	36.9531	42.2751	40.4676
	16:16	41.271	37.3548	46.3922	47.1955	46.9947	38.861	43.8818	45.7897												49.7059	46.4926	42.1747	44.5847	42.2751	46.4926	43.4801
	16:22	41.4718	38.7606	47.2959	49.2038	49.9068	43.7814	41.7731	50.0072												51.6138	50.6097	45.4885	46.593	44.886	45.1872	52.5176
	16:28	56.3334	35.7481	47.3963	45.2876	49.9068	38.861	39.7647	52.7184												57.6388	51.3126	40.066	48.7018	41.6726	45.1872	53.6221
	16:34	48.4005	34.4427	48.1997	44.2835	49.3043	35.4468	44.7855	50.8105												56.6346	47.1955	40.3672	44.6851	40.5681	44.2835	48.6013
	16:40	41.3714	36.1498	46.3922	43.1789	44.5847	36.7523	47.798	46.8943												63.2621	46.4926	41.1706	41.271	39.3631	44.183	48.3001
	16:46	41.4718	36.6518	45.2876	43.1789	42.0743	35.5473	47.798	44.7855												59.145	47.1955	38.0577	41.271	38.4593	45.5889	48.8022
	16:52	40.2668	37.7564	43.2793	47.2959	42.7772	35.5473	45.7897	45.7897												48.1997	46.4926	40.2668	40.2668	37.3548	44.2835	46.593
	16:58	40.3672	36.2502	43.3797	45.2876	42.9781	35.5473	43.5805	43.681												49.5051	46.593	41.271	43.4801	41.1706	44.4843	48.7018
	17:04	39.5639	41.6726	42.2751	48.1997	42.8776	37.4552	40.5681	42.8776												53.7226	46.3922	41.1706	40.4676	42.6768	44.183	48.4005
	17:10	39.5639	43.7814	39.3631	53.3209	41.8735	41.0701	40.7689	43.7814												50.5093	45.7897	38.0577	44.3839	41.271	44.4843	48.8022
	17:16	38.2585	42.476	37.3548	51.2122	42.476	40.5681	38.4593	43.8818												46.593	46.7939	40.1664	43.3797	39.2627	44.3839	48.4005
	17:22	46.6934	38.0577	36.1498	52.2163	43.3797	39.5639	43.5805	40.5681												47.3963	46.593	38.0577	43.3797	39.2627	42.0743	48.7018
	17:28	45.4885	36.7523	36.3506	45.388	39.5639	38.9614	45.8901	41.8735												45.7897	44.5847	40.066	47.6976	39.1622	40.3672	54.6263
	17:34	44.3839	37.2543	39.1622	42.1747	46.593	36.6518	45.4885	47.8984												50.5093	48.0993	45.4885	46.6934	40.2668	40.1664	48.5009
	17:40	42.2751	36.6518	45.2876	40.2668	44.6851	36.5514	43.7814	47.6976												48.4005	48.1997	44.5847	55.028	41.271	46.3922	48.6013
	17:46	43.4801	38.5597	41.271	39.2627	44.0826	37.4552	43.9822	45.8901												53.0196	49.7059	42.476	52.7184	39.2627	46.593	48.5009
	17:52	44.2835	41.271	40.2668	39.2627	41.8735	37.8568	44.6851	41.8735												52.2163	49.3043	42.476	50.7101	37.1539	45.2876	48.9026
	17:58	42.5764	40.8693	38.2585	40.2668	42.6768	37.4552	45.8901	42.9781												53.1201	48.4005	42.476	43.4801	37.1539	44.183	48.3001
	18:04	39.5639	38.6602	47.3963	40.1664	44.5847	36.7523	45.8901	41.8735												52.3167	46.4926	42.476	41.3714	36.2502	44.6851	55.7309
	18:10	39.2627	35.8485	47.3963	42.2751	48.0993	40.6685	45.8901	44.886												51.1117	46.6934	49.5051	41.3714	36.1498	44.2835	53.823
	18:16	43.5805	39.8651	45.2876	42.2751	44.9864	42.8776	44.3839	42.9781												51.3126	46.2918	50.4088	39.5639	36.0493	44.2835	51.8147
	18:22	42.476	40.1664	44.3839	43.2793	43.681	42.6768	45.8901	43.5805												50.5093	48.8022	48.3001	45.7897	41.271	47.2959	49.6055
	18:28	43.5805	42.6768	46.3922	46.1914	42.5764	42.9781	47.6976	48.1997												55.3292	50.6097	50.7101	48.7018	41.271	49.4047	53.5217
	18:34	42.476	45.388	46.3922	46.2918	41.6726	39.6643	45.7897	47.798												57.3375	54.4255	48.3001	50.6097	45.2876	50.5093	55.9317
	18:40	41.3714	44.9864	43.2793	48.1997	41.4718	40.8693	45.6893	45.8901												51.3126	55.4296	49.5051	46.593	46.6934	47.798	63.965
	18:46	42.1747	41.5722	41.1706	56.3334	41.6726	39.4635	44.886	50.208												53.2205	48.6013	50.6097	44.4843	41.3714	46.3922	51.5134
	18:52	44.6851	41.9739	43.2793	49.4047	44.9864	40.5681	47.798	52.0155												59.9483	48.8022	47.4968	46.7939	40.2668	45.2876	56.3334
	18:58	43.3797	45.7897	54.4255	53.3209	44.6851	40.9697	50.0072	55.028												52.618	45.9905	52.7184	46.4926	39.3631	51.5134	59.2454
	19:04	47.5972	43.681	50.6097	51.413	42.9781	39.4635	46.7939	53.823												57.438	46.2918	44.4843	50.9109	39.5639	54.8271	55.4296
	19:10	43.681	40.4676	54.4255	50.208	42.5764	42.9781	45.8901	47.9988												53.6221	46.1914	48.8022	53.7226	39.5639	51.5134	60.6513
	19:16	52.2163	39.2627	52.5176	49.3043	49.9068	41.4718	47.6976	49.7059												52.2163	46.3922	51.5134	49.7059	39.2627	53.4213	53.7226
	19:22	49.3043	48.1997	56.4338	49.3043	52.0155	49.9068	46.9947	50.9109												52.0155	50.3084	53.6221	48.6013	46.4926	55.9317	56.1325
	19:28	48.0993	47.4968	54.4255	54.5259	45.4885	45.6893	47.0951	55.028												61.6554	54.3251	55.6305	55.9317	51.0113	53.5217	56.1325
	19:34	51.9151	47.8984	52.2163	59.4463	48.8022	43.9822	50.1076	57.3375												60.6513	57.3375	51.6138	53.823	48.6013	51.5134	56.5342
	19:40	52.4171	50.3084	55.6305	58.4421	55.2288	44.6851	54.7267	59.0446												65.5717	60.2496	55.7309	58.8438	53.6221	58.8438	57.0363
	19:46	63.965	50.0072	58.6429	59.4463	56.0321	50.208	63.965	58.9442												67.6804	61.7558	57.7392	58.6429	48.6013	60.6513	62.4588
	19:52	55.028	50.7101	61.3542	63.5633	54.2246	49.8063	64.1658	59.8479												66.9775	67.8812	58.5425	54.7267	49.6055	60.7517	65.5717
	19:58	56.4338	51.7142	58.4421	64.4671	62.5592	59.0446	63.3625	59.9483												68.2829	61.6554	57.6388	57.1367	46.2918	60.9525	70.1908
	20:04	56.3334	47.0951	61.4546	67.3791	55.9317	57.3375	61.0529	58.0404												71.1949	61.1533	63.2621	56.0321	67.0779	61.9567	72.6008
	20:10	56.6346	53.0196	58.5425	65.4712	60.8521	52.7184	60.9525	66.2746												69.7891	62.5592	60.7517	52.7184	52.7184	60.8521	72.6008
	20:16	56.3334	52.4171	55.4296	65.4712	62.2579	51.9151	58.2413	61.4546												70.8937	62.2579	59.7475	51.7142	50.9109	58.5425	68.1825
	20:22	58.5425	49.7059	52.5176	69.4879	59.9483	50.8105	56.735	64.4671												68.1825	58.3417	61.7558	48.7018	46.7939	58.7434	68.9858
	20:28	56.8355	45.0868	50.4088	70.1908	59.3459	50.0072	55.6305	66.4754												56.9359	61.6554	59.6471	45.5889	41.5722	56.6346	67.9816
	20:34	55.7309	43.2793	49.3043	69.3875	58.1409	50.1076	56.8355	64.4671												63.5633	58.6429	61.6554	47.5972	42.5764	55.9317	60.8521
	20:40	50.4088	40.7689	52.3167	73.3037	56.6346	50.1076	59.145	64.3667												68.6845	55.1284	54.8271	47.3963	39.5639	58.9442	59.9483
	20:46	47.798	43.1789	57.3375	67.1783	54.1242	50.3084	57.0363	62.0571												68.2829	53.4213	47.3963	46.3922	38.4593	53.823	62.76
	20:52	54.5259	48.8022	58.6429	66.375	51.8147	42.7772	54.1242	63.3625												59.3459	52.8188	48.5009	52.5176	43.3797	53.7226	58.2413
	20:58	54.4255	47.1955	56.5342	68.2829	50.1076	41.0701	51.0113	75.6132												58.6429	51.7142	49.5051	53.5217	43.5805	48.5009	55.7309
	21:04	54.5259	45.7897	54.4255	64.3667	53.6221	48.0993	52.2163	62.0571												58.6429	46.2918	48.6013	51.0113	47.8984	49.5051	53.7226
	21:10	54.4255	46.0909	51.413	63.4629	59.2454	43.9822	51.0113	61.0529												57.438	46.4926	50.8105	48.6013	48.9026	49.6055	71.5966
	21:16	49.6055	45.2876	47.4968	66.375	58.7434	44.9864	52.0155	59.0446												59.6471	51.2122	47.4968	46.593	44.886	49.6055	61.0529
	21:22	50.4088	43.9822	53.3209	69.4879	63.3625	47.8984	53.0196	55.1284												57.8396	49.4047	53.7226	54.8271	40.6685	48.3001	57.6388
	21:28	52.4171	45.5889	52.4171	68.4837	60.35	45.0868	64.2662	52.9192												67.7808	48.4005	51.7142	52.9192	42.3755	48.5009	58.1409
	21:34	49.5051	61.8563	49.5051	64.2662	66.2746	44.5847	57.1367	54.1242												67.7808	46.0909	52.7184	47.6976	39.3631	48.4005	56.9359
	21:40	57.6388	51.2122	52.3167	64.2662	60.1492	50.208	61.8563	57.2371												63.1617	46.2918	55.7309	43.5805	39.2627	53.4213	58.7434
	21:46	58.9442	50.9109	50.4088	62.4588	56.3334	45.9905	64.1658	57.2371												58.0404	50.3084	52.7184	44.6851	39.0618	53.823	63.2621
	21:52	56.8355	47.6976	47.1955	63.3625	64.9691	45.0868	60.8521	54.8271												63.965	58.5425	47.3963	52.9192	43.5805	58.1409	62.9608
	21:58	61.0529	45.4885	48.4005	64.4671	60.9525	49.8063	58.0404	57.2371												63.7642	55.6305	45.388	48.8022	43.4801	61.0529	71.0945
	22:04	63.965	45.4885	55.4296	62.4588	56.4338	50.1076	55.1284	54.0238												66.4754	58.5425	45.4885	41.6726	47.798	60.9525	67.9816
	22:10	58.4421	43.1789	57.438	65.4712	44.4843	50.3084	51.9151	50.0072												65.17	58.8438	46.3922	43.681	49.6055	65.8729	67.9816
	22:16	52.5176	43.3797	58.4421	63.3625	54.1242	54.4255	64.0654	56.9359												69.287	54.5259	50.4088	45.388	50.7101	60.1492	63.2621
	22:22	50.8105	47.5972	60.4504	65.3708	56.9359	56.4338	59.145	60.0488												69.4879	49.2038	59.6471	48.6013	48.4005	58.8438	62.76
	22:28	47.6976	48.8022	57.3375	69.5883	52.2163	51.9151	57.94	64.2662												65.7725	47.3963	57.0363	48.8022	45.5889	67.1783	59.6471
	22:34	52.5176	49.2038	54.2246	65.3708	47.6976	49.1034	68.3833	66.375												65.17	51.7142	59.7475	47.5972	46.8943	46.6934	60.1492
	22:40	59.4463	52.2163	52.3167	64.2662	50.1076	44.6851	62.2579	66.2746												65.6721	57.438	51.413	49.9068	47.3963	49.7059	59.6471
	22:46	64.8687	46.7939	53.4213	61.6554	49.7059	42.8776	59.0446	64.3667												69.9899	55.7309	50.6097	50.8105	48.5009	47.3963	63.1617
	22:52	60.0488	45.6893	50.4088	64.3667	53.1201	50.208	54.8271	70.3916												72.2995	59.3459	46.4926	50.7101	45.7897	48.5009	62.8604
	22:58	51.2122	45.4885	50.4088	61.4546	55.6305	52.3167	53.0196	66.0737												73.7053	53.823	47.3963	45.5889	44.6851	48.3001	63.4629
	23:04	49.6055	47.0951	53.4213	61.2538	54.8271	53.3209	58.9442	63.3625												68.785	55.2288	50.5093	41.3714	48.5009	48.6013	53.7226
	23:10	48.8022	52.618	55.3292	61.3542	63.4629	54.4255	64.3667	64.9691												68.8854	53.3209	51.7142	41.4718	46.3922	55.5301	51.413
	23:16	46.593	49.5051	59.6471	59.2454	67.58	55.9317	65.8729	62.1575												55.6305	53.3209	47.3963	45.4885	46.6934	61.2538	49.4047
	23:22	56.9359	46.4926	59.4463	63.3625	62.8604	54.9275	63.965	66.5758												50.5093	49.7059	50.6097	46.593	40.1664	60.7517	49.5051
	23:28	56.3334	45.7897	61.555	61.4546	61.4546	61.4546	60.1492	61.2538												57.3375	47.2959	52.4171	49.8063	39.0618	61.7558	48.3001
	23:34	57.8396	47.1955	64.3667	61.4546	60.35	58.4421	62.2579	55.028												60.9525	47.2959	49.6055	46.4926	38.2585	60.6513	54.0238
	23:40	64.4671	44.2835	59.3459	65.4712	59.145	60.0488	57.0363	50.0072												60.7517	55.3292	52.618	45.8901	34.9448	59.6471	54.7267
	23:46	63.5633	46.593	57.5384	59.4463	63.4629	56.3334	54.9275	47.8984												65.5717	55.6305	57.94	52.8188	36.3506	62.2579	56.735
	23:52	63.965	47.2959	52.3167	60.4504	59.3459	54.2246	54.9275	47.798												65.2704	58.7434	53.823	53.9234	41.3714	61.1533	55.9317
	23:58	58.8438	48.7018	47.2959	61.2538	56.8355	54.7267	61.9567	51.9151												75.312	54.2246	63.0613	59.0446	42.3755	58.6429	55.5301
	0:04	57.2371	53.1201	46.2918	56.233	55.6305	56.9359	57.1367	55.1284												66.5758	53.7226	55.8313	52.9192	47.6976	57.94	59.145
	0:10	60.0488	50.8105	45.2876	54.4255	49.9068	51.2122	65.9733	51.9151												70.0904	50.7101	57.5384	51.7142	42.3755	56.8355	64.9691
	0:16	57.438	51.5134	43.2793	56.3334	43.681	45.8901	58.8438	55.2288												72.8016	48.4005	62.76	53.7226	42.2751	61.555	65.9733
	0:22	57.2371	56.3334	45.2876	58.2413	53.823	46.0909	56.735	53.0196												69.4879	48.0993	63.6637	56.0321	41.5722	57.8396	68.3833
	0:28	63.4629	54.2246	45.2876	58.5425	54.0238	43.7814	56.233	57.94												62.6596	48.3001	61.8563	54.8271	41.4718	57.5384	64.8687
	0:34	61.3542	51.9151	51.413	64.3667	51.0113	45.0868	49.5051	60.2496												64.1658	51.6138	55.7309	53.4213	42.6768	53.7226	66.2746
	0:40	57.94	52.7184	56.5342	67.2787	46.9947	41.9739	47.0951	62.2579												54.4255	56.4338	50.5093	49.8063	42.6768	48.8022	66.2746
	0:46	54.3251	45.388	57.3375	68.3833	46.9947	40.9697	45.7897	62.3583												56.5342	56.4338	47.3963	43.681	53.2205	49.1034	59.6471
	0:52	54.8271	43.4801	61.4546	66.1741	46.7939	39.8651	44.7855	61.2538												57.7392	54.8271	47.3963	39.4635	51.8147	50.7101	52.5176
	0:58	56.735	49.1034	60.35	71.3958	47.0951	41.8735	44.6851	73.2033												61.4546	58.2413	45.4885	42.5764	55.7309	50.4088	61.3542
	1:04	58.5425	54.7267	63.5633	69.3875	49.003	46.8943	47.798	66.2746												67.8812	58.5425	46.3922	54.8271	46.8943	51.5134	63.8646
	1:10	53.4213	55.1284	58.4421	66.2746	52.0155	43.681	51.9151	67.0779												70.492	63.5633	47.3963	54.8271	47.5972	48.1997	58.1409
	1:16	49.6055	63.5633	59.4463	64.5675	53.1201	46.6934	54.8271	60.2496												68.082	61.1533	54.9275	55.028	46.3922	48.7018	53.823
	1:22	46.2918	53.3209	58.5425	64.4671	55.3292	52.3167	53.9234	50.7101												70.1908	64.5675	68.1825	55.8313	43.5805	49.3043	52.9192
	1:28	45.5889	52.9192	59.4463	63.2621	55.8313	52.1159	59.145	51.9151												68.5841	57.2371	65.0696	53.1201	42.3755	53.823	54.7267
	1:34	42.1747	51.0113	57.438	65.3708	58.7434	54.5259	62.0571	59.3459												67.58	65.17	56.0321	49.8063	49.5051	53.5217	60.7517
	1:40	47.2959	54.1242	56.4338	68.4837	63.0613	50.8105	62.8604	57.0363												68.3833	58.1409	56.6346	45.4885	45.6893	48.4005	58.8438
	1:46	44.6851	49.1034	53.4213	64.3667	59.8479	47.5972	61.3542	59.2454												71.1949	56.6346	57.94	42.5764	47.9988	53.6221	55.5301
	1:52	47.2959	45.388	51.413	59.3459	58.2413	46.9947	63.965	62.2579												67.2787	55.1284	56.0321	38.3589	46.6934	53.823	57.0363
	1:58	45.4885	40.9697	52.3167	47.1955	60.2496	42.8776	60.35	60.9525												70.0904	56.4338	57.94	45.6893	45.388	53.823	62.8604
	2:04	44.7855	50.0072	48.3001	51.3126	58.2413	41.5722	58.1409	59.0446												69.3875	52.7184	55.7309	44.4843	44.2835	55.5301	62.9608
	2:10	53.9234	51.0113	50.4088	50.208	60.0488	43.0785	56.8355	54.1242												69.4879	50.5093	52.7184	44.6851	46.9947	57.6388	62.3583
	2:16	56.735	47.9988	54.4255	50.3084	54.9275	43.9822	54.7267	50.0072												67.58	50.3084	50.3084	40.3672	41.271	62.6596	65.2704
	2:22	58.8438	46.3922	58.4421	49.2038	55.2288	43.681	54.0238	46.8943												67.2787	48.1997	45.2876	39.4635	35.0452	57.7392	63.965
	2:28	56.6346	43.681	58.4421	49.3043	55.8313	40.7689	52.7184	51.9151												68.785	44.2835	42.1747	39.3631	33.1373	56.5342	65.0696
	2:34	59.3459	45.0868	58.4421	50.208	58.3417	39.8651	50.7101	57.2371												62.2579	45.9905	45.2876	40.4676	37.2543	59.5467	66.9775
	2:40	57.5384	43.1789	60.2496	56.1325	55.9317	43.681	47.8984	56.0321												59.3459	44.5847	51.413	45.4885	38.5597	56.0321	65.6721
	2:46	53.6221	45.0868	61.6554	59.4463	49.7059	51.9151	46.4926	52.1159												55.028	50.208	52.8188	44.6851	46.593	55.6305	62.9608
	2:52	53.7226	52.3167	56.4338	60.35	44.6851	51.9151	47.8984	49.8063												65.17	51.1117	55.8313	44.6851	46.4926	53.4213	60.2496
	2:58	52.618	52.1159	55.4296	58.3417	51.3126	51.9151	45.6893	48.8022												66.5758	51.7142	58.0404	49.9068	45.6893	53.4213	53.7226
	3:04	47.2959	55.2288	54.4255	56.4338	54.1242	54.2246	45.7897	50.0072												64.2662	49.5051	59.0446	51.7142	45.6893	48.7018	55.6305
	3:10	44.6851	52.618	52.3167	54.4255	53.1201	53.9234	46.7939	49.7059												62.8604	56.6346	58.0404	49.6055	48.0993	47.3963	54.8271
	3:16	44.3839	51.413	48.4005	59.4463	48.6013	52.9192	49.8063	52.1159												58.6429	54.3251	62.9608	50.6097	44.7855	46.2918	50.6097
	3:22	44.3839	47.2959	53.3209	56.4338	47.798	48.0993	57.7392	55.1284												54.1242	53.7226	60.1492	47.5972	42.3755	44.0826	55.028
	3:28	43.5805	46.2918	49.4047	59.2454	46.6934	45.7897	59.0446	58.2413												56.3334	55.3292	58.9442	49.7059	40.2668	45.388	55.4296
	3:34	47.6976	46.0909	52.5176	63.4629	43.681	43.8818	60.6513	57.0363												58.3417	57.7392	58.9442	49.7059	36.1498	46.6934	62.2579
	3:40	46.3922	42.6768	61.4546	61.4546	50.8105	39.6643	57.0363	60.4504												54.5259	53.4213	58.8438	48.9026	35.1456	46.3922	63.7642
	3:46	50.6097	45.4885	57.438	45.1872	51.3126	37.656	52.9192	66.6762												52.618	50.208	59.7475	43.681	43.3797	46.3922	66.8771
	3:52	54.5259	55.3292	62.4588	55.4296	49.003	37.4552	47.798	63.4629												53.5217	46.4926	59.145	42.2751	41.6726	48.6013	62.8604
	3:58	48.5009	51.6138	57.5384	59.4463	47.5972	39.7647	48.8022	56.9359												54.3251	44.6851	55.7309	38.2585	39.4635	48.4005	56.8355
	4:04	45.5889	53.1201	52.4171	57.3375	48.6013	38.7606	49.7059	57.1367												63.7642	43.0785	55.7309	40.3672	39.2627	49.3043	57.94
	4:10	45.388	48.0993	47.2959	52.2163	51.7142	40.8693	47.798	56.1325												63.3625	43.2793	54.7267	44.4843	41.3714	54.1242	55.7309
	4:16	49.6055	44.6851	46.2918	53.4213	63.4629	40.6685	47.8984	52.0155												60.0488	43.2793	54.5259	44.6851	38.3589	53.5217	54.8271
	4:22	46.2918	42.1747	46.2918	52.3167	60.35	38.6602	51.0113	47.798												60.6513	45.0868	54.6263	42.3755	38.5597	64.8687	54.0238
	4:28	46.2918	39.7647	47.2959	55.3292	56.1325	37.656	58.1409	49.9068												55.028	46.2918	55.5301	45.388	43.4801	54.7267	53.7226
	4:34	43.7814	37.7564	49.2038	56.4338	57.2371	38.6602	55.9317	50.7101												57.2371	50.5093	54.6263	48.8022	43.4801	58.9442	53.7226
	4:40	54.0238	37.656	47.2959	54.2246	48.6013	41.8735	59.0446	51.1117												59.3459	49.2038	52.5176	47.4968	39.5639	48.4005	55.6305
	4:46	49.3043	38.1581	47.4968	52.4171	45.5889	43.681	56.9359	49.8063												62.1575	52.7184	49.7059	47.5972	38.2585	47.5972	59.145
	4:52	52.1159	38.861	50.4088	54.3251	46.7939	44.9864	53.9234	48.9026												61.8563	52.618	45.5889	50.7101	39.2627	46.4926	56.735
	4:58	56.5342	41.5722	50.4088	60.5508	52.9192	41.7731	49.8063	50.0072												62.76	51.6138	45.4885	50.8105	41.271	47.3963	64.3667
	5:04	55.8313	51.413	48.3001	65.5717	52.0155	42.9781	44.6851	53.3209												65.5717	60.7517	46.6934	52.8188	40.3672	51.7142	61.2538
	5:10	57.7392	52.2163	46.2918	57.3375	47.798	42.7772	46.8943	52.2163												64.4671	54.7267	45.388	47.798	41.271	57.8396	56.1325
	5:16	52.2163	50.0072	50.3084	52.3167	45.8901	40.9697	45.5889	49.9068												57.2371	54.9275	48.6013	47.798	42.6768	51.7142	55.7309
	5:22	50.5093	49.7059	52.4171	47.2959	45.6893	41.8735	45.6893	52.0155												55.5301	53.3209	48.4005	46.7939	44.5847	47.4968	51.8147
	5:28	46.1914	44.0826	53.3209	45.2876	46.7939	40.9697	45.7897	52.1159												58.4421	49.6055	43.3797	45.7897	45.2876	44.183	52.7184
	5:34	42.3755	42.1747	52.3167	49.3043	48.7018	40.5681	50.1076	53.0196												59.3459	48.8022	50.6097	47.4968	41.4718	43.4801	51.413
	5:40	40.1664	42.9781	52.4171	46.2918	50.9109	42.9781	53.0196	50.9109												53.3209	53.2205	46.3922	44.4843	42.476	46.4926	51.9151
	5:46	46.6934	40.7689	51.3126	47.2959	49.8063	41.8735	60.7517	52.1159												63.1617	55.8313	45.0868	47.6976	39.3631	48.6013	57.7392
	5:52	45.5889	44.3839	48.3001	49.2038	44.886	38.5597	60.9525	53.0196												68.785	55.028	47.6976	43.3797	38.5597	53.5217	58.4421
	5:58	44.3839	47.1955	53.5217	49.2038	42.8776	38.6602	58.7434	54.9275												64.9691	54.2246	51.8147	42.476	36.451	53.823	65.4712
	6:04	46.7939	44.183	53.3209	50.4088	49.7059	42.476	57.1367	55.9317												69.287	54.5259	52.9192	43.3797	34.3423	56.0321	59.7475
	6:10	46.593	42.8776	50.4088	50.3084	55.2288	45.9905	55.1284	60.2496												65.7725	53.5217	53.4213	45.4885	40.4676	53.823	58.6429
	6:16	50.5093	39.4635	50.208	54.2246	53.7226	40.5681	52.618	56.8355												65.4712	49.5051	56.6346	47.798	47.5972	52.7184	61.3542
	6:22	53.823	49.8063	49.3043	59.4463	59.145	39.8651	52.9192	55.2288												61.8563	46.593	58.9442	48.7018	42.3755	48.4005	58.0404
	6:28	50.7101	49.003	45.388	61.2538	53.6221	44.0826	50.0072	53.0196												54.4255	45.6893	64.3667	45.6893	38.6602	44.3839	58.9442
	6:34	52.618	53.2205	43.3797	60.2496	51.7142	38.7606	45.7897	49.1034												62.5592	56.5342	61.0529	43.5805	36.3506	46.2918	59.145
	6:40	47.4968	52.8188	50.208	56.3334	50.0072	38.861	43.681	46.8943												63.5633	51.6138	64.0654	51.8147	38.1581	43.2793	63.2621
	6:46	44.183	45.8901	48.4005	45.2876	47.1955	42.476	41.7731	52.0155												64.7683	55.5301	60.8521	47.5972	43.5805	42.0743	60.8521
	6:52	43.4801	41.6726	50.3084	48.3001	45.8901	49.6055	40.5681	54.9275												61.4546	58.3417	57.8396	58.1409	46.4926	44.5847	66.375
	6:58	49.5051	43.8818	45.2876	53.3209	47.5972	53.7226	52.7184	57.2371												65.8729	55.4296	55.8313	49.6055	39.1622	46.6934	62.0571
	7:04	54.6263	40.3672	52.4171	50.3084	45.9905	58.3417	56.8355	51.9151												75.1112	55.3292	58.0404	43.4801	36.3506	51.413	59.5467
	7:10	53.4213	37.1539	55.4296	47.3963	51.0113	56.1325	56.9359	49.8063												65.4712	52.8188	54.6263	42.2751	35.4468	55.6305	56.6346
	7:16	57.6388	41.3714	54.4255	47.2959	49.5051	54.8271	56.0321	48.1997												61.555	45.1872	50.4088	41.3714	35.4468	54.6263	46.4926
	7:22	57.5384	39.7647	55.4296	55.2288	49.003	56.233	55.1284	51.1117												58.2413	43.5805	44.4843	37.2543	34.3423	57.7392	42.3755
	7:28	50.6097	36.1498	51.5134	55.4296	40.6685	56.9359	51.9151	53.0196												54.8271	45.388	38.1581	42.3755	32.9365	58.6429	42.3755
		46.2918	35.246	52.2163	55.2288	51.9151	55.1284	48.1997	54.7267												64.5675	50.5093	48.5009	45.4885	36.2502	51.6138	53.7226
	Figure 2L	Ucp1KO:Ctrl: 22°C									Ucp1KO:Ctrl: 4°C										Ucp1KO:ABX: 22°C										Ucp1KO:ABX: 4°C
	DEE(kJ/day)	48.8453	42.3166	48.0698	52.7897	48.2039	45.1763	49.903	49.3633		73.313	84.7099	67.3413	74.6389	76.2124	74.3664	80.5135	73.8115	76.2687		58.8381	48.9614	46.7476	47.016	42.3689	49.3645	56.7861				79.2791	72.0389	76.6524	70.7718	82.2737	76.7384	78.3419	82.2747	71.4568

## Sheet: FigureS2
	Figure S2B
	Days	Ucp1+:Ctrl								Ucp1+:ABX								Ucp1KO:Ctrl									Ucp1KO:ABX
	0	31.62	33.65	31.22	29.4	36.7	30.06	38.13		31.03	30.2	32.97	33.08	31.4	32.92	33.29	35.43	32.5	32.6	33.25	33.46	34.23	35.78	36.52	38.4		31.8	32.24	32.45	32.7	33.54	30.08	31.05	33.08	36.07	38.37
	1	31.07	33.14	31.46	29.19	37.7	30.93	38.61		30	28.3	31.46	31.7	30.32	30.44	30.45	32.62	31.83	32.32	33.46	33.96	32.81	35.32	36.65	38.4		30.12	30.26	30.98	31.28	31.44	27.69	28.21	30.09	34.06	36.53
	3	31.05	33.81	32.28	29.7	38.24	30.57	38.19		29.83	26.2	29.9	29.98	30.14	29.95	29.5	31.56	32.05	32.09	33.46	34.02	32.51	35.52	37.53	39.13		28.48	28.53	29.05	29.22	29.68	27.35	27.94	28.97	33.54	36.1
	6	30.52	33.91	31.81	31.48	37.76	31.33	37.12		28.9	24.86	28.16	29.02	30.49	30.08	28.51	29.5	31.98	32.72	33.18	33.72	30.73	35.07	36.18	38.08		26.03	26.56	26.78	26.85	27.85	26.28	26.48	27	31.95	34.15
	9	30.85	33.6	32.37	30.56	38.32	31.24	38.81		30.78	26.2	28.46	29.71	30.52	32.6	28.49	28.54	32.3	32.79	32.85	33.53	31.62	37.16	37.86	40.08		24.9	25.16	25.48	27.29	28.67	25.62	25.64	25.78	30.78	32.56
	12	31.32	33.15	32.35	30.68	39.08	31.47	38.19		32.07	28.18	29.68	30.18	31.29	31.48	28.66	28.67	32.48	32.86	32.86	33.69	31.42	36.8	37.9	39.29		25.43	26.03	28.01	28.75	30.56	25.62	25.91	26.42	30.56	32.07
	15	31.9	33.98	33.78	31.42	38.9	32.93	38.58		30.57	27.48	30.02	30.55	31.89	32.81	29.32	30.23	34.08	34.33	34.62	35.26	31.41	36.92	38.05	39.36		28.05	28.69	29.42	29.73	31.12	25.19	26.39	27.63	31.69	29.86
	18	32.16	34.49	34.36	33.06	38.29	31.5	37.59		31.19	28.57	30.3	30.93	32.35	31.62	28.89	29.43	34.48	34.54	35.08	36.21	32.58	36.65	38.5	39.23		29.18	29.36	29.73	29.79	30.77	25	26.89	27.08	29.72	32.29
	21	30.96	34.59	35.98	31.7	39.23	33.45	39.6		31.23	27.69	30.52	31.2	34.57	32.51	30.09	30.94	35.1	35.15	35.98	36.32	32.89	37.13	38.96	39.5		29.26	29.65	29.95	31.22	31.84	26.75	27.18	27.77	31.07	32.3
	24	31.11	34.62	35.21	31.72	38.76	32.22	38.64		31.35	28.03	30.01	30.5	33.24	31.75	30.4	32.38	34.44	34.54	34.72	35.18	31.65	34.66	36.48	36.6		28.02	29.62	29.71	30.04	32.23	26.09	26.14	26.89	29.51	30.4
	27	29.4	32.6	33.4	30.2	37.6	30.4	36.2		31	29.4	30.1	28.7	33.2	31.2	31.4	30.4	33.1	32.8	34	33.8	30.4	34.9	33.1	35		29.3	28.4	30.2	30.4		28.7	26.7	30	26.7	27.3
	Figure S2C
	PA (x1000)	Ucp1+:Ctrl								Ucp1+:ABX								Ucp1KO:Ctrl									Ucp1KO:ABX
	7:33	1.209	0.01	0.212	1.591	0.109	0.589	0.316		0.021	0.418	1.08	0.336	0.127	0.386	0.023		0.029	0.108	0	0.035	0.597	0.862	0.145	0.012		0.659	0.085	0.532	0.013	0.279	0.65	0.594	0.136	0.116
	7:39	1.14	0.009	0.316	0.558	0.1	0.914	0.097		0.601	0.824	0.389	0.056	0.047	1.018	0.265		0.028	0.02	0.032	0.148	0.677	0.071	0.161	0.064		0.698	0.226	0.805	0	0.014	1.015	0.722	0.078	0.234
	7:45	0.394	0.023	0.092	1.141	0.157	0.974	0.104		1.397	1.014	0.219	0.019	0.054	0.719	0.082		0.052	0.042	0.036	0.156	0.284	0.055	0.147	0.085		0.215	0.212	0.155	0.343	0.415	0.221	0.659	0.165	0.32
	7:51	0.67	0.004	0.009	0.713	0.15	0.32	0.032		0.981	0.567	0.022	1.745	0.043	0.704	0.025		0.119	0.053	0.026	0.078	0.887	0.061	0.254	0.022		0.118	0.052	0.139	0.139	0.018	0.153	0.096	0.055	0.29
	7:57	0.115	0.041	0.079	0.512	0.398	0.023	0.023		0.394	0.693	0.123	1.426	0.519	0.479	0.25		0.201	0	0.045	0.03	0.516	1.05	0.265	0.023		0.399	0.012	0.05	0.061	0.04	0.594	0.281	0.094	0.013
	8:03	0.852	0.034	0.072	0.329	0.996	0.342	0.008		0.271	0.92	0.045	1.238	0.693	0.299	0.958		0.934	0.154	0.082	0.075	0.042	1	1.172	0.053		0.365	0.028	0.02	0.055	0.034	0.285	0.349	1.632	0.018
	8:09	0.644	0.516	0.054	0.22	0.486	1.19	0.047		1.718	0.736	0.091	1.326	0.404	0.966	0.763		0.26	0.645	0.101	0.049	0.094	0.469	0.68	0.379		1.004	1.179	0.046	0.034	0.105	0.332	0.269	0.814	0.688
	8:15	0.142	0.952	0.206	0.029	0.012	0.205	0.599		1.752	0.254	0.087	0.71	0.159	0.231	1.16		0.16	0.564	0.8	0.103	0.051	0.83	0.581	0.32		0.382	0.951	0.83	0.061	0.204	0.239	0.216	0.835	0.469
	8:21	0.031	0.125	1.867	0.493	0.386	0.354	0.239		1.125	1.52	0.218	0.975	0.892	0.446	0.563		0.308	0.191	0.22	0.172	0.076	0.975	0.325	0.539		0.557	0.453	0.684	0.402	0.434	0.075	0.403	0.803	0.452
	8:27	0.092	0.158	1.634	0.397	0.034	0.456	0.067		1.299	0.919	1.196	1.062	0.234	0.117	0.077		0.467	0.16	0.124	1.233	0.149	0.492	0.665	0.525		0.562	0.458	0.854	0.822	1.308	0.201	0.711	0.703	0.709
	8:33	0.065	0.094	0.199	0.201	0.087	0.011	0.019		1.624	0.995	1.022	0.254	0.156	0.092	0.123		0.063	0.168	0.243	1.233	0.006	0.402	0.627	0.03		0.404	0.424	0.456	0.934	1.493	0.011	0.173	0.39	0.612
	8:39	0.02	0.027	0.279	0.084	0.156	0.002	0.033		1.2	0.927	1.349	0.138	0.004	0.006	0.026		0.089	0.06	0.264	1.252	0.018	0.498	0.245	0.004		0.104	0.489	0.434	0.781	0.939	0.001	0.012	0.639	0.291
	8:45	0.004	0.06	0.451	0.05	0.042	0.165	0.048		1.23	1.114	1.676	0.042	0.007	0.022	0.077		0.052	0.045	0.061	1.201	0.002	0.802	0.047	0.15		0.061	0.274	0.151	0.088	0.536	0.27	0.052	0.13	0.235
	8:51	0.041	0.031	0.191	0.031	0.086	0.04	0.054		0.818	0.892	0.415	0.211	0.127	0.044	0.023		0.081	0.136	0.032	1.485	0.018	0.711	0.304	0.14		0.165	0.137	0.184	0.147	0.648	0.402	0.036	0.239	0.058
	8:57	0.214	0.134	0.244	0.029	0.021	0.108	0.029		0.8	0.768	0.051	0.156	0.131	0.269	0.956		0.214	0.184	0.024	0.795	0.009	0.05	0.302	0.286		0.081	0.054	0.172	0.066	0.673	0.242	0.453	0.242	0.01
	9:03	0.06	0.024	0.075	0.049	0.112	0.019	0.098		0.324	1.041	0.138	0.038	0.016	0.055	0.432		0.033	0.257	0.036	1.733	0.06	0.01	0.211	0.392		0.324	0.267	0.22	0.016	0.115	0.01	0.895	0.103	0.002
	9:09	0.1	0.197	0.271	0.042	0.032	0.064	0.023		0.107	0.732	0.072	0.063	0.029	0.114	0.105		0.084	0.116	0.006	1.456	0.148	0.034	0.094	0.014		0.335	0.01	0.222	0.041	0.235	0.031	0.553	0.391	0.008
	9:15	0.002	0.027	0.083	0.014	0.072	0.103	0.031		0.025	0.959	0	0.25	0.178	0.117	0.018		0.062	0.046	0.086	0.836	0.083	0	0.06	0.591		0.206	0.135	0.288	0.04	0.463	0.031	0.104	0.652	0.027
	9:21	0.11	0.033	0.076	0.024	0.101	0.068	0.067		0.017	0.884	0.021	0.491	0.486	0.036	0.069		0.041	0.283	0.117	1.297	0.017	0.053	0.205	0		0.029	0.554	0.375	0.212	0.092	0.061	0.002	0.139	0.023
	9:27	0.012	0.056	0.091	0.216	0.135	0.023	0.007		0.026	0.476	0.001	0.643	0.055	0.02	0.07		0.227	0.038	0.072	0.838	0.008	0.191	0.34	0.037		0.022	0.153	0.674	0.034	0.01	0.14	0.027	0.024	0.137
	9:33	0.027	0.135	0.045	0.041	0.086	0.04	0.016		0.171	0.241	0.005	0.182	0.017	0.179	0.025		0.161	0.014	0.303	0.988	0.165	0.1	0.383	0.31		0.051	0.049	0.503	0.041	0.028	0.035	0.015	0.076	0.447
	9:39	0.049	0.002	0.03	0.017	0.05	0.119	0.033		0.037	0.024	0.521	0.105	0.002	0.015	0.032		0.108	0.015	0.646	0.974	0.813	0.029	0.546	0.002		0.059	0.043	0.17	0.046	0.131	0.007	0.005	0.028	0.895
	9:45	0.061	0.014	0.032	0.012	0.089	0	0.013		0.502	0.02	0.26	0.016	0.002	0.017	0.019		0.188	0.22	0.325	0.554	0.547	0.019	0.473	0.021		0.397	0.099	0.215	0.084	0.131	0.003	0.007	0.088	0.829
	9:51	0.177	0.039	0.103	0.054	0.094	0.021	0.018		0.059	0.043	0.04	0.029	0.011	0.197	0.169		0.086	0.036	0.025	0.849	0.005	0.017	0.092	0		0.401	0.071	0.167	0.15	0.019	0.002	0.003	0.02	0.121
	9:57	0.403	0.054	0.051	0.043	0.108	0.014	0.005		0.522	0.509	0.037	0.017	0.063	0.186	0.648		0.048	0.087	0.071	0.919	0.015	0.024	0.043	0.244		0.678	0.066	0.147	0.109	0.261	0.036	0.332	0.015	0.041
	10:03	0.201	0.083	0.072	0.193	0.646	0	0.036		0.338	0.184	0.01	0.106	0.014	0.046	0.823		0.183	0.006	0.038	1.082	0.028	0.033	0.002	0.262		0.226	0.007	0.088	0.068	0.041	0.032	0.023	0.004	0.081
	10:09	0.027	0.036	0.111	0.031	0.158	0.153	0.059		0.034	0.034	0.033	0.043	0.012	0.145	0.139		0.073	0.044	0.042	0.593	0.067	0.018	0.058	0.013		0.099	0.034	0.088	0.072	0.004	0.046	0.052	0.043	0.018
	10:15	0.378	0.041	0.022	0.094	0.074	0.025	0.021		0.1	0.091	0.119	0.062	0.026	0.169	0.002		0.031	0.081	0.001	0.63	0.023	0.008	0.1	0.039		0.021	0.235	0.155	0.061	0.004	0.111	0.035	0.016	0.033
	10:21	0.021	0.103	0.014	0.034	0.094	0.004	0.024		0.122	0.031	0.036	0.028	0.003	0.104	0.007		0.065	0.045	0.015	0.339	0.072	0.197	0.045	0.01		0.056	0.686	0.264	0.081	0.159	0.756	0.011	0.073	0.01
	10:27	0.071	0.118	0.012	0.004	0.14	0.002	0.03		0.004	0.191	0.137	0.036	0.02	0.06	0.066		0.061	0.009	0.041	0.4	0.026	0.435	0.046	0.034		0.122	0.044	0.492	0.044	0.856	1.456	0.302	0.217	0.001
	10:33	0.096	0.031	0.014	0.087	0.135	0.018	0.156		0.025	0.052	0.176	0.165	0.014	0.156	0.042		0.067	0.023	0.144	0.969	0.092	0.683	0.05	0.042		0.043	0.154	0.594	0.037	0.226	1.051	0	0.181	0.007
	10:39	0.05	0.073	0.02	0.117	0.267	0.025	0.033		0.124	0.051	0.026	0.059	0.05	0.259	0.004		0.135	0.074	0.09	0.793	0.006	0.272	0.084	0.33		0.06	0.021	0.354	0.094	0.242	0.037	0.001	0.036	0.089
	10:45	0.035	0.033	0.014	0.029	0.229	0.068	0.003		0.084	0.028	0.003	0.018	0.06	0.585	0.027		0.067	0.149	0.009	0.198	0.058	0.01	0.134	0.226		0.031	0.014	0.276	0.039	0.075	0.003	0	0.115	0.051
	10:51	0.102	0.018	0.02	0.063	0.015	0.015	0.016		0.162	0.09	0.053	0.043	0.015	0.37	0.032		0.046	0.055	0.187	0.023	0.062	0.014	0.128	0.097		0.035	0.13	0.391	0.04	0.001	0	0	0.026	0.067
	10:57	0.019	0.098	0.027	0.135	0.012	0.043	0.017		0.012	0.098	0.016	0.35	0.209	0.005	0.007		0.153	0.209	0.094	0.021	0.048	0.01	0.046	0.186		0.011	0.052	0.174	0.012	0.121	0.006	0	0.025	0.033
	11:03	0.199	0.156	0.056	0.042	0.096	0.211	0.001		0.019	0.305	0.311	0.161	0.006	0.013	0.003		0.226	0.05	0.06	0.011	0.084	0.009	0.04	0.006		0.003	0.044	0.173	0.051	0.124	0	0.042	0.225	0.043
	11:09	0.404	0.001	0.023	0.009	0.063	0.02	0.097		0.057	0.08	0.26	0.129	0.034	0.074	0.041		0.07	0.159	0.038	0.128	0.213	0.011	0.053	0.038		0.282	0.18	0.064	0.044	0.052	0	0.038	0.047	0.09
	11:15	0.597	0.027	0.036	0.021	0.244	0.011	0.004		0.081	0.021	0.041	0.042	0.029	0.081	0.016		0.018	0.264	0.067	0.022	0.097	0.005	0.092	0.034		0.155	0.123	0.074	0.059	0.017	0	0.009	0.075	0.223
	11:21	0.028	0.091	0.011	0.07	0.137	0.045	0.008		0.045	0.064	0.127	0.03	0.036	0.123	0.156		0.062	0.096	0.057	0.008	0.68	0.018	0.077	1.131		0.066	0.083	0.112	0	0.021	0.012	0.011	0.089	0.416
	11:27	0.012	0.063	0.018	0.059	0.094	0.143	0.011		0.032	0.019	0.189	0.067	0.077	0.102	0.02		0.142	0.049	0.034	0.283	0.189	0.036	0.039	0.454		0.004	0.393	0.038	0	0.028	0.181	0.006	0.568	0.859
	11:33	0.017	0.071	0.022	0.016	0.089	0.094	0.056		0.017	0.297	0.212	0.03	0.193	0.308	0.09		0.04	0.053	0.017	0.915	0.037	0.069	0.037	0.013		0.107	0.476	0.037	0.011	0.212	0.113	0.043	0.985	0.693
	11:39	0.046	0.058	0.159	0.013	0.126	0.057	0.011		0.061	0.023	0.135	0.045	0.406	0.028	0.033		0.331	0.029	0.038	1.159	0.021	0.181	0.01	0.248		0.058	0.106	0.078	0.05	0.099	0.133	0.015	0.298	0.468
	11:45	0.196	0.052	0.027	0.06	0.065	0.019	0.001		0.077	0.258	0.037	0.03	0.092	0.367	0.042		0.182	0.053	0.006	0.961	0.043	0.017	0.04	0.01		0.008	0.073	0.074	0.063	0	0.055	0.047	0.157	0.021
	11:51	0.271	0.029	0.098	0.037	0.023	0.019	0.028		0.403	0.175	0.207	0.051	0.037	0.359	0.889		0.23	0.112	0.017	0.588	0.084	0.012	0.041	0.025		0.204	0.091	0.199	0.083	0.035	0.013	0.024	0.037	0.003
	11:57	0.238	0.317	0.024	0.017	0.114	0.025	0.063		0.727	0.164	0.374	0.271	0.015	0.08	1.729		0.277	0.186	0.154	0.236	0.015	0.003	0.052	0.41		0.064	0.47	0.063	0.191	0.32	0.001	0.001	0.005	0
	12:03	0.008	0.225	0.115	0.026	0.068	0.034	0.04		0.139	0.062	0.062	0.085	0.034	0.131	0.831		0.172	0.188	0.061	0.185	0.041	0.042	0.01	0.066		0.525	0.795	0.343	0.385	0.467	0.054	0.002	0.032	0.001
	12:09	0.128	0.058	0.065	0.012	0.047	0.032	0.117		0.037	0.26	0.018	0.047	0.017	0.178	0.185		0.024	0.378	0.025	0.302	0.062	0.061	0.028	0.042		0.566	0.92	0.076	0.367	0.412	0.004	0.193	0.053	0
	12:15	0.026	0.055	0.358	0.056	0.013	0.148	0.158		0.035	0.044	0.049	0.025	0.026	0.004	0.149		0.028	0.171	0.05	0.033	0.113	0.055	0.02	0		0.541	0.49	0.034	0.55	0.122	0.005	0.784	0.009	0.005
	12:21	0.14	0.012	0.099	0.07	0.048	0.044	0.031		0.408	0.062	0.002	0.028	0.028	0.074	0.083		0.06	0.151	0.047	0.016	0.152	0.047	0.029	0.025		0.249	0.319	0.021	0.053	0.111	0.001	0.706	0.012	0
	12:27	0.001	0.036	0.064	0.157	0.108	0.111	0.047		0.492	0.024	0.203	0.046	0.011	0.001	0.047		0.105	0.091	0.042	0.041	0.062	0.054	0.016	0.004		0.204	0.06	0.041	0.056	0.024	0.605	0.455	0.028	0
	12:33	0.002	0.03	0.001	1.397	0.088	0.052	0.114		0.329	0.013	0.028	0.158	0.556	0.148	0.173		0.052	0.107	0.034	0.028	0.052	0.129	0.029	0.288		0.224	0.033	0.007	0.014	0.564	0.728	0.027	0.086	0
	12:39	0.092	0.052	0.032	1.406	0.08	0.026	0.027		0.289	0.044	0.226	0.227	0.063	0.097	0.135		0.086	0.005	0.059	0.042	0.093	0.074	0.149	0.634		0.009	0.045	0.01	0	0.033	0.433	0.061	0.254	0.029
	12:45	0.117	0.022	0.055	0.249	0.03	0.073	0.049		0.199	0.024	0.033	0.042	0.017	0.075	0.132		0.095	0.08	0.077	0.556	0.32	0.603	0.054	0.065		0.044	0.076	0.059	0.06	0.012	0.006	0.143	0.027	0.02
	12:51	0.171	0.026	0	0.031	0.025	0.004	0.144		0.012	0.028	0.026	0.009	0.089	0.026	0.083		0.027	0.024	0.022	0.897	0.288	0.235	0.032	0.209		0.071	0.044	0.086	0.064	0.042	0.004	0	0.115	0.008
	12:57	0.038	0.04	0.003	0.024	0.021	0.044	0.089		0.024	0.028	0.107	0.001	0.011	0.038	0.016		0.032	0.025	0.007	1.001	0.013	0.013	0.017	0.051		0.069	0.024	0.165	0.003	0.036	0	0	0.065	0.006
	13:03	0.083	0.079	0.093	0.019	0.018	0.024	0.03		0.006	0.06	0.048	0.052	0.028	0.142	0		0.075	0.131	0.011	0.659	0.024	0.009	0.122	0.002		0.089	0.28	0.059	0.037	0.027	0	0	0.06	0.006
	13:09	0.048	0.033	0.097	0.003	0.069	0.037	0.091		0.119	0.045	0.009	0.007	0.386	0.206	0.001		0.048	0.035	0.039	0.732	0.27	0.028	0.012	0		0.022	0.781	0.011	0.003	0.008	0	0.012	0.042	0.07
	13:15	0.112	0.18	0.073	0.013	0.078	0.104	0.114		0.026	0.009	0.139	0.027	0.198	0.191	0.037		0	0.135	0.01	0.434	0.083	0.025	0.058	0.067		0.044	0.888	0.017	0.025	0.078	0	0.021	0.071	0.063
	13:21	0.397	0.232	0.078	0.024	0.031	0.09	0.15		0.035	0.044	0.052	0.059	0.208	0.087	0.058		0.042	0.014	0.03	0.161	0.073	0.025	0.056	0.487		0.046	0.355	0.017	0.071	0.103	0	0.018	0.05	0.518
	13:27	0.282	0.233	0.047	0.031	0.049	0.015	0.059		0.044	0.025	0.042	0.289	0.091	0.049	0.058		0.044	0.059	0.006	0.047	0.054	0.028	0.034	0.231		0.012	0.058	0.175	0.037	0.155	0.004	0	0.033	0.531
	13:33	0.207	0.1	0.086	0.01	0.075	0.106	0.008		0.015	0.08	0.066	0.672	0.007	0.065	0.058		0.085	0.053	0.221	0.042	0.097	0.026	0.036	0.361		0.029	0.001	0.015	0.029	0.048	0.005	0.004	0.212	0.128
	13:39	0.025	0.126	0.092	0.006	0.056	0.045	0.031		0.039	0.01	0.038	1.097	0	0.147	0.049		0.172	0.011	0.49	0.028	0.014	0.167	0.024	0.055		0.12	0.032	0.009	0.049	0	0.01	0	0.748	0.003
	13:45	0.036	0.014	0.037	0	0.113	0.043	0.063		0.058	0.174	0.033	0.343	0	0.031	0.048		0.285	0.081	0.343	0.021	0.067	0.024	0.144	0.049		0.118	0.032	0.023	0.044	0.042	0.039	0	0.423	0.016
	13:51	0.149	0.038	0	0	0.022	0.037	0.008		0.043	0.865	0.007	0.137	0.054	0.085	0.019		0.14	0.075	0.018	0.008	0.173	0.021	0.214	0.055		0.318	0.16	0.049	0.059	0.03	0.004	0	0.656	0.038
	13:57	0.033	0.016	0.059	0	0.049	0.038	0.011		0.048	0.542	0.083	0.077	0.042	0.08	0.06		0.033	0.144	0.017	0.004	0.749	0.031	0.065	0.044		0.125	0.151	0.078	0.018	0	0.013	0	0.219	0.039
	14:03	0.02	0.051	0.271	0.001	0.114	0.013	0		0.056	0.486	0.018	0.01	0.007	0.031	0.114		0.033	0.221	0.035	0.002	0.782	0.041	0.02	0.11		0.044	0.1	0.062	0.033	0.002	0.044	0.002	0.03	0.04
	14:09	0.046	0.054	0.101	0	0.102	0.016	0.054		0.041	0.149	0.069	0.018	0.046	0.083	0.056		0.078	0.059	0.031	0.058	0.185	0.021	0.067	0.103		0.041	0.404	0.073	0.031	0.034	0.036	0.162	0.104	0.011
	14:15	0.055	0.031	0.069	0.002	0.049	0.037	0.003		0.114	0.039	0.152	0.042	0.058	0.035	0.01		0.048	0.124	0.035	0.077	0.006	0.027	0.057	0.146		0.033	0.313	0.009	0.009	0.009	0.001	0.032	0.099	0.02
	14:21	0.034	0.234	0.025	0	0.106	0.087	0.009		0.008	0.02	0.008	0.388	0.014	0.051	0.026		0.056	0.05	0.013	0.115	0.001	0.025	0.011	0.079		0.038	0.249	0.105	0.032	0.04	0.008	0.003	0.029	0.001
	14:27	0.115	0.07	0.057	0	0.074	0.025	0.105		0.027	0.026	0.014	0.052	0.056	0.078	0.007		0.042	0.049	0	0.855	0.047	0.028	0.047	0.028		0.046	0.182	0.046	0.003	0.232	0.003	0.008	0.035	0.068
	14:33	0.035	0.063	0.132	0.002	0.113	0.036	0.015		0.025	0.071	0.192	0.045	0.003	0.077	0.016		0.017	0.03	0.024	0.96	0.024	0.03	0.066	0.144		0.02	0.13	0.024	0.001	0.245	0.026	0.002	0.017	0.05
	14:39	0.045	0.016	0.052	0.009	0.052	0.028	0.141		0.018	0.116	0.041	0.048	0.065	0.037	0.408		0.11	0.019	0.034	0.804	0.139	0.136	0.059	0.317		0.019	0.214	0.056	0	0.913	0.044	0	0.017	0.018
	14:45	0.386	0.017	0.014	0.028	0.073	0.045	0.027		0.008	0.038	0.037	0.043	0.099	0.031	1.05		0.016	0.051	0.014	0.138	0.121	0.248	0.035	0.18		0.026	0.228	0.033	0.001	1.069	0.435	0	0.052	0.042
	14:51	0.239	0.137	0.032	0.002	0.069	0.078	0.048		0.008	0.022	0.068	0.026	0.172	0.013	0.234		0.016	0.053	0.011	0.167	0.133	0.265	0.065	0.106		0.26	0.766	0.081	0.029	0.819	1.438	0.001	0.044	0.024
	14:57	0.084	0.114	0.117	0.002	0.012	0.113	0.013		0.008	0.058	0.093	0.05	0.354	0.13	0.038		0.037	0.08	0.028	0.004	0.239	0.562	0.035	0.224		0.159	0.152	0.006	0.015	0.185	0.078	0.008	0.012	0.003
	15:03	0.006	0.047	0.09	0.026	0.236	0.197	0.015		0.004	0.033	0.121	0.02	0.332	0.096	0.007		0.047	0.059	0.03	0.063	0.013	0.142	0.065	0.123		0.062	0.033	0.072	0.19	0.016	0.037	0	0	0.014
	15:09	0.059	0.02	0.103	0.169	0.036	0.032	0.011		0.019	0	0.062	0.091	0.035	0.117	0.004		0.19	0.044	0.008	0.025	0.039	0.027	0.078	0.035		0.277	0.015	0.219	0.034	0.07	0.002	0.001	0	0.066
	15:15	0.025	0.06	0.083	0.031	0.38	0.044	0.017		0.021	0.016	0.08	0.048	0.017	0.047	0.018		0.055	0.098	0.017	0.004	0.089	0.015	0.095	0		0.059	0.043	0.453	0.093	0.011	0	0	0	0.084
	15:21	0.013	0.038	0.113	0.057	0.136	0.051	0.016		0.002	0.021	0.058	0.28	0.019	0.046	0.005		0.074	0.217	0	0.009	0.077	0.058	0.091	0.022		0.007	0.017	0.162	0.065	0.023	0.016	0	0.003	0.262
	15:27	0.151	0.093	0.048	0.048	0.331	0.03	0.141		0.416	0.012	0.165	0.046	0.01	0.02	0		0.103	0.128	0.01	0.021	0.183	0.014	0.08	0		0.355	0.079	0.004	0.035	0.015	0	0	0.047	0.075
	15:33	0.003	0.051	0.034	0.008	0.209	0.042	0.095		0.239	0.01	0.025	0.018	0.022	0.035	0.003		0.126	0.031	0.04	0	0.465	0	0.063	0.271		0.009	0.046	0.045	0.086	0.028	0	0.001	0.058	0
	15:39	0.011	0.011	0.128	0.012	0.138	0.082	0.017		0.243	0.185	0.016	0.006	0.068	0.168	0.01		0.189	0.007	0.116	0.003	0.154	0.05	0.064	0.194		0.08	0.025	0.028	0.223	0.224	0	0	0.219	0.059
	15:45	0.006	0.039	0.063	0.023	0.054	0.015	0.029		0.221	0.293	0.474	0.133	0.085	0.201	0.03		0.096	0.014	0.114	0.028	0.019	0.024	0.126	0.023		0.312	0.014	0.038	0.436	0.07	0.014	0	0.234	0.184
	15:51	0.019	0.052	0.002	0.118	0.069	0.023	0.02		0.186	0.225	0.197	0.069	0	0.018	0.012		0.036	0.042	0.051	0.016	0.06	0.048	0.033	0.029		0.163	0.15	0.035	0.471	0.004	0.006	0.002	0.062	0.049
	15:57	0	0.008	0	0.147	0.238	0.104	0.013		0.126	0.016	0.177	0.069	0.056	0.067	0.037		0.074	0.222	0.053	0.028	0.021	0.042	0.103	0.044		0.004	0	0.021	0.17	0.036	0.046	0.078	0.076	0.01
	16:03	0.03	0.263	0.053	0.002	0.057	0.05	0.054		0.029	0.007	0.013	0.039	0.16	0.015	0.058		0.058	0.137	0.039	0.056	0.452	0.029	0.098	0.025		0	0.057	0.004	0.002	0.027	0.012	0.132	0.111	0.043
	16:09	0.164	0.197	0.008	0	0.089	0.006	0.017		0.003	0.011	0.034	0.3	0.036	0.046	0.022		0.059	0.598	0.009	0.063	0.106	0.073	0.216	0.001		0.056	0.031	0.011	0.006	0.037	0.014	0.182	0.026	0.316
	16:15	0.087	0.065	0.048	0.022	0.03	0.06	0.007		0.018	0.007	0.001	0.036	0.048	0.052	0.008		0.044	0.836	0.001	0.087	0.029	0.185	0.045	0.035		0.22	0.332	0.135	0.02	0.022	0.081	0.129	0.058	0.111
	16:21	0.016	0.03	0.085	0.005	0.08	0.021	0.04		0.023	0.002	0.077	0.012	0	0.013	0.027		0.041	0.667	0.015	0.181	0.085	0.039	0.072	0.011		0.089	0.274	0.067	0	0.069	0.062	0.031	0.15	0.095
	16:27	0.024	0.129	0.1	0.02	0.025	0.03	0.007		0.011	0.002	0.169	0.012	0.133	0.034	0.123		0.168	0.244	0.042	0.406	0.032	0.025	0.069	0.058		0.076	0.006	0.001	0.065	0.103	0.06	0	0.002	0.11
	16:33	0.039	0.041	0.099	0.003	0.119	0.041	0.02		0.021	0.029	0.091	0.034	0.307	0.068	0.244		0.08	0.064	0.011	0.778	0.123	0.069	0.047	0.027		0.046	0.173	0.027	0.035	0.014	0.041	0	0.085	0.039
	16:39	0.033	0.079	0.098	0.01	0.202	0.134	0.064		0.041	0.001	0.047	0.057	0.101	0.088	0.303		0.34	0.092	0.027	0.211	0.328	0.083	0.116	0.046		0.168	0.037	0.002	0.029	0.023	0.233	0	0.43	0.078
	16:45	0.011	0.068	0.003	0.165	0.145	0.093	0.057		0.142	0.018	0.029	0.07	0.032	0.318	0.078		0.133	0.07	0.093	0.092	0.344	0.153	0.043	0.008		0.05	0.077	0.006	0.011	0.058	0.105	0	0.151	0.224
	16:51	0.023	0.117	0.035	0.053	0.1	0.071	0.001		0.293	0.242	0.013	0.059	0.1	0.187	0.007		0.083	0.02	0.241	0.055	0.284	0.024	0.035	0.011		0.039	0.087	0.051	0.021	0.095	0.064	0	0.153	0.016
	16:57	0.044	0.072	0.005	0.027	0.12	0.082	0.075		0.093	0.003	0.06	0.393	0.046	0.979	0.013		0.165	0.004	0.062	0.017	0.074	0.039	0.119	0.102		0.009	0.266	0.007	0.139	0.05	0.101	0	0.084	0.03
	17:03	0.011	0.158	0	0.484	0.026	0.251	0.001		0.144	0.005	0.117	0.895	0.019	1.552	0.001		0.093	0.006	0.044	0.02	0.416	0.02	0.464	0.359		0.088	0.042	0.052	0.205	0.18	0.245	0	0.511	0.142
	17:09	0.004	0.119	0.033	0.021	0.38	0.307	0.118		0.029	0	0.27	0.291	0.434	0.67	0.273		0.115	0.015	0.077	0.045	0.313	0.338	0.313	0.35		0.086	0.027	0.166	0.025	0.05	0.956	0.275	0.745	0.309
	17:15	0.013	0.121	0.001	0.022	0.218	0.346	0.189		0.041	0.052	0.308	0.154	0.226	0.948	1.289		0.023	0.009	0.106	0.031	0.147	0.497	0.448	0.719		0.146	0.01	0.333	0.043	0.141	0.226	0.178	0.6	0.44
	17:21	0.043	0.176	0.039	0.047	0.067	0.074	0.048		0.172	0.014	0.097	0.189	0.193	0.362	1.785		0.076	0.002	0.594	0.092	0.054	0.37	0.186	0.722		0.035	0.065	0.029	0.069	0.248	0	0.124	0.703	0.451
	17:27	0.092	0.107	0.008	0.082	0.026	0.021	0.016		0.361	0.204	0.124	0.032	0.314	0.557	0.825		0.095	0.013	1.204	0.055	0.013	0.176	0.042	0.192		0.191	0.019	0.046	0.026	0.288	0	0.066	0.553	0.314
	17:33	0.058	0.027	0.065	0.053	0.005	0.024	0.023		0.179	0.152	0.043	0.024	0.021	0.229	0.549		0.028	0.048	0.807	0.014	0.054	0.206	0.025	0.042		0.358	0.048	0.05	0.041	0.07	0	0.026	0.087	0.223
	17:39	0.016	0.176	0.024	0.046	0.02	0.052	0.03		0.114	0.072	0.012	0.108	0.024	0.504	0.254		0.278	0.054	0.809	0.015	0.215	0.185	0.028	0.024		0.079	0.004	0.055	0.025	0.094	0.078	0.022	0.119	0.043
	17:45	0.109	0.137	0.026	0.021	0.003	0.064	0.12		0.033	0.057	0.039	0.074	0.002	0.121	0.046		0.416	0.256	0.458	0.512	0.068	0.008	0.04	0.017		0.068	0.062	0.03	0.035	0.024	0	0.013	0.061	0.026
	17:51	0.711	0.038	0.006	0.067	0.006	0.03	0.023		0.124	0.046	0.036	0.036	0.332	0.08	0.129		0.034	0.322	0.075	0.241	0.034	0.031	0.037	0.069		0.022	0.023	0.044	0.042	0.044	0	0.073	0.007	0.084
	17:57	0.154	0.067	0	0.052	0.022	0.022	0.009		0.016	0.011	0.023	0.021	0.031	0.047	0.066		0.05	0.324	0.106	0.162	0.136	0	0.055	0.151		0.11	0.217	0.024	0.15	0.074	0	0.323	0.03	0.038
	18:03	0.109	0.041	0.02	0.077	0	0.006	0.004		0.005	0.062	0.077	0.068	0.023	0.001	0.017		0.108	0.04	0.011	0.082	0.014	0.14	0.052	0.054		0.113	0.363	0.043	0.057	0.295	0	0.21	0.137	0.067
	18:09	0.123	0.3	0.078	0.053	0.001	0.029	0.074		0.026	0.015	0.305	0.148	0.045	0.041	0.017		0.016	0.01	0.033	0.1	0.081	0.019	0.023	0.001		0.06	0.683	0.055	0.33	0.155	0	0.012	0.081	0.019
	18:15	0.04	0.09	0.029	0.058	0.028	0.025	0.066		0.044	0.1	0.19	0.809	0.049	0.086	0.134		0.062	0.055	0.039	0.2	0.033	0.038	0.035	0.054		0.028	0.14	0.092	0.778	0.02	0.051	0.003	0.119	0.245
	18:21	0.038	0.072	0.06	0.113	0.111	0.031	0.036		0.025	0.451	0.036	0.595	0.106	0.001	0.187		0.053	0.034	0.032	0.133	0.176	0.071	0.042	0.012		0.089	0.073	0.091	0.653	0.208	0.042	0.003	0.108	0.543
	18:27	0.068	0.046	0.119	0.098	0.079	0.078	0.022		0.195	0.401	0.121	0.148	0.166	0.021	0.141		0.042	0.137	0.03	0.242	0.312	0.05	0.031	0.159		0.082	0.036	0.139	0.15	0.038	0.031	0	0.072	0.126
	18:33	0.041	0.056	0.04	0.006	0.071	0.063	0.005		0.079	0.192	0.153	0.008	0.088	0.131	0.008		0.034	0.128	0.046	0.031	0.038	0.026	0.03	0.175		0.079	0.036	0.007	0.016	0.134	0.128	0.009	0.358	0.118
	18:39	0.016	0.038	0.002	0.018	0.067	0.066	0.007		0.071	0.048	0.426	0.032	0.234	0.055	0.009		0.067	0.032	0.022	0.026	0.057	0.037	0.043	0.014		0.289	0.05	0.021	0.033	1.109	0.042	0.014	0.305	0.003
	18:45	0.171	0.069	0.109	0.028	0.045	0.12	0.008		0.028	0.037	0.157	0.002	0.013	0.049	0.006		0.052	0.04	0.021	0.075	0.018	0.222	0.042	0		0.008	0.086	0.006	0.086	0.878	0.048	0.113	0.132	0.001
	18:51	0.009	0.126	0.112	0.046	0.02	0.052	0.018		0.009	0.011	0.029	0.021	0.032	0.032	0.045		0.16	0.17	0.137	0.155	0.18	0.123	0.222	0.116		0.085	0.095	0.177	0.191	0.072	0.019	0.047	0.064	0.002
	18:57	0.048	0.036	0.133	0.007	0.137	0.024	0.011		0.019	0.05	0.043	0.205	0.198	0.317	0.344		0.309	0.429	0.255	0.139	0.085	0.224	0.016	0.089		0.131	0.073	0.06	0.056	0.022	0.102	0.013	0.077	0.103
	19:03	0.002	0.079	0.018	0.011	0.154	0.116	0.014		0.31	0.022	0.112	0.069	0.074	0.023	0.202		0.183	0.279	0.016	0.14	0	0.148	0.016	0.092		0.081	0.409	0.074	0.116	0.07	0.217	0.015	0.069	0.112
	19:09	0.01	0.014	0.031	0.025	0.122	0.051	0.03		0.143	0.319	0.155	0.073	0.11	0.098	0.341		0.048	0.065	0.027	0.509	0.021	0.03	0.016	0.378		0.273	0.2	0.091	0.089	0.029	0.113	0.022	0.135	0.524
	19:15	0.1	0.046	0.014	0.098	0.067	0.044	0.036		0.368	0.246	0.185	0.053	0.084	0.702	0.198		0.083	0.044	0.016	0.056	0.066	0.032	0.066	0.048		0.338	0.049	0.17	0.111	0.025	0.001	0.082	0.387	0.512
	19:21	0.221	0.146	0.011	0.317	0.112	0.037	0.019		0.208	0.318	0.046	0.076	0.188	0.12	0.029		0.098	0.099	0.038	0.109	0.183	0.105	0.047	0.07		0.241	0.09	0.152	0.03	0.103	0.127	0.068	0.209	0.647
	19:27	0.02	0.297	0.057	0.128	0.189	0.031	0.011		0.011	0.333	0.635	0.058	0.527	0.012	0.045		0.073	0.055	0.021	0.095	0.217	0.273	0.276	0.257		0.749	0.288	0.035	0.023	0.15	0.012	0.077	0.066	1.07
	19:33	0.012	0.226	0.401	0.69	0.132	0.008	0.017		0.146	0.907	1.156	0.191	0.575	0.139	0.086		0.151	0.53	0.061	0.735	0.061	0.002	0.298	0.192		1.07	0.885	0.237	0.112	0.116	0.182	0.212	0.06	0.41
	19:39	0.019	0.178	0.215	0.016	0.219	0.053	0.032		0.84	0.688	0.28	1.134	0.191	0.03	0.558		0.312	0.61	0.24	0.829	0.136	0.024	1.009	0.397		1.58	1.318	1.029	0.85	0.26	0.554	0.005	0.02	0.427
	19:45	0.029	0.154	0.15	0.06	0.332	0.072	0.04		0.668	0.746	0.72	0.04	0.259	0.087	0.294		0.163	0.803	0.183	0.796	0.881	0.041	0.581	0.974		0.81	0.554	1.209	0.743	0.254	0.903	0.011	0.337	0.525
	19:51	0.01	0.217	0.17	0.351	0.438	0.199	0.125		0.45	0.882	0.362	0.44	0.143	0.261	0.749		0.055	0.907	0.255	0.793	0.509	0.173	0.341	0.888		0.712	0.85	0.433	0.872	1.264	0.443	0.126	0.033	1.064
	19:57	0.031	0.088	0.167	1.093	0.033	0.256	0.126		0.32	0.336	0.355	0.084	0.424	0.724	1.523		0.059	0.845	0.332	1.235	0.031	0.333	0.559	0.831		0.704	1.087	0.186	0.604	1.077	0.116	0.102	0.046	0.406
	20:03	0.237	0.202	0.1	1.117	0.245	0.048	0.016		0.42	0.035	0.818	0.047	0.811	0.704	0.615		0.145	0.843	0.377	1.025	0.029	0.709	0.684	0.79		1.245	0.376	0.121	0.224	1.053	0.325	0.397	0.533	0.434
	20:09	0.096	0.128	0.011	0.206	0.242	0.135	0.068		1.495	0.016	0.432	0.082	0.841	0.196	0.414		0.507	1.103	0.514	0.399	0.158	0.297	1.158	0.598		1.186	0.4	0.807	0.673	0.631	0.131	0.035	0.644	0.109
	20:15	0.197	0.267	0.034	0.263	0.179	0.017	0.041		0.783	0.074	0.131	0.485	1.064	0.188	0.988		0.671	0.79	1.05	0.612	0.008	0.374	0.783	0.151		0.301	0.327	0.353	0.449	0.71	0.07	0.036	0.519	0.026
	20:21	0.089	0.282	0.081	0.125	0.248	0.059	0.053		0.448	0.326	0.002	0.545	0.305	0.045	0.416		0.478	0.917	0.831	1.306	0.023	0.243	0.48	0.106		0.072	0.031	0.236	0.019	1.537	0.25	0.101	0.247	0.007
	20:27	0.038	0.194	0.014	0.006	0.243	0.037	0.017		0.355	0.824	0.019	0.048	0.284	0.28	0.273		0.277	0.547	0.353	0.992	0.062	0.069	0.573	0.361		0.094	0.03	0.224	0.038	1.245	0.219	0.4	0.266	0.167
	20:33	0.205	0.404	0.222	0.004	0.467	0.05	0.015		0.052	0.92	0.069	0.088	0.235	0.202	0.114		0.078	0.169	0.004	0.559	0.135	0.104	0.209	0.629		0.327	0.044	0.045	0.087	0.781	0.025	0.527	0.261	0.506
	20:39	0.014	0.4	0.029	0.189	0.186	0.039	0.072		0.413	0.786	0.163	0.524	0.037	0.216	0.485		0.1	0.229	0	0.888	0.166	0.018	0.054	0.348		0.003	0.011	0.031	0.059	0.325	0.089	0.486	0.043	0.214
	20:45	0.054	0.129	0	1.11	0.826	0.072	0.007		0.356	1.022	0.152	0.962	0.034	0.031	1.149		0.145	0.113	0.05	0.888	0.368	0.103	0.016	0.104		0.074	0.332	0.346	0.048	0.198	0.459	0.577	0.336	0.166
	20:51	0.018	0.418	0.066	1.626	0.319	0.05	0.043		0.228	0.743	0.077	0.528	0.05	0.05	1.008		0.849	0.344	0.072	0.89	0.957	0.312	0.043	0.005		0.078	0.82	0.012	0.025	0.058	0.094	0.118	0.042	1.034
	20:57	0.039	0.271	0.019	1.005	0.27	0.017	0.13		0.089	0.496	0.425	0.293	0.036	0.229	0.336		0.75	0.142	0.212	0.446	0.112	0.034	0.033	0		0.491	0.66	0.279	0.208	0.026	0.008	0.007	0.011	0.953
	21:03	0.024	0.14	0.046	0.139	0.072	0.019	0.115		0.003	0.208	0.156	0.022	0.241	1.31	0.045		1.207	0.02	0.205	0.172	0.015	0.041	0.114	0		0.719	0.188	0.046	0.022	0.477	0.352	0.005	0.093	0.022
	21:09	0.025	0.663	0.103	0.008	0.45	0.052	0.105		0.11	0.057	0.79	0.02	0.842	1.044	0.05		0.781	0.054	0.201	0.08	0.237	0.063	0.249	0.007		0.169	0.033	0.032	0.041	0.297	0.008	0.013	0.558	0.034
	21:15	0.021	0.44	0.009	0.233	0.12	0.033	0.015		0.099	0.038	0.607	0.023	1.023	0.579	0.039		0.316	0.041	0.314	0.019	0.036	0.055	0.282	0.002		0.183	0.039	0.082	0.129	0.067	0.117	0.239	0.044	0.154
	21:21	0.029	0.209	0.007	0.044	1.182	0.02	0.028		0.201	0.026	0.906	0.107	0.711	0.894	0.042		0.155	0.184	0.068	0.295	0.004	0.277	0.08	0.095		0.15	0.076	0.089	0.197	0.106	0.336	0.013	0.298	0.243
	21:27	0.058	0.11	0.014	0.027	0.481	0.012	0.052		0.311	0.014	0.335	0.44	0.506	0.297	0.193		0.7	0.327	0.038	0.08	0.045	0.106	0.083	0.096		0.301	0.101	0.479	0.352	0.336	0.154	0.022	0.438	0.015
	21:33	0.056	0.032	0.212	0.014	1.095	0.073	0.002		0.111	0.209	0.388	0.029	0.234	0.179	0.838		0.588	0.24	0.059	0.034	0.333	0.278	0.233	0.042		0.057	0.297	0.484	0.925	0.48	0.009	0.114	0.03	0.013
	21:39	0.032	0.111	0.176	0.032	0.084	0.036	0.015		0.058	0.067	0.049	0.065	0.706	0.039	0.95		0.578	0.649	0.013	0.036	0.431	0.149	0.69	0.019		0.045	0.162	1.037	0.432	0.771	0.024	0.143	0.217	0.173
	21:45	0.04	0.038	0.198	0.495	0.055	0.152	0.021		0.099	0.034	1.091	0.071	0.716	0.063	0.987		0.665	0.715	0.067	0.053	0.119	0.178	0.758	0.063		0.325	0.571	0.469	0.633	0.177	0.147	0.019	0.114	0.122
	21:51	0.063	0.019	0.953	1.302	0.037	0.06	0.042		0.257	0.075	0.269	0.564	0.214	0.134	1.103		0.706	0.206	0.02	0.302	1.387	0.026	0.974	0.234		0.194	0.083	0.323	0.418	0.165	0.252	0.027	0.023	0.134
	21:57	0.027	0.075	0.395	1.228	0.105	0.016	0.029		0.681	0.252	0.058	0.612	0	0.408	1.043		0.654	0.204	0.054	0.03	0.493	0.071	1.066	0.541		0.036	0.042	0.202	0.331	0.173	0.189	0.132	0.105	0.227
	22:03	0.048	0.091	0.101	1.358	0.118	0.046	0.007		1.303	0.39	0.071	0.037	0.005	0.203	1.185		0.263	0.066	0.459	0.046	0.081	0.719	0.906	0.681		0.027	0	0.123	0.028	0.12	0.944	0.23	0.086	0.281
	22:09	0.016	0.032	0.024	0.441	0.118	0.013	0.023		0.904	0.059	0.105	0.059	0.001	0.163	0.497		0.04	0.193	0.218	0.067	0.213	0.693	0.655	0.603		0.343	0.348	0.018	0.024	0.68	0.609	0.196	0.079	0.818
	22:15	0.117	0.101	0.009	0.193	0.371	0.017	0.015		2.489	0.458	0.653	0.008	0.005	0.026	0.269		0.171	0.055	0.169	0.257	0.088	0.731	0.872	0.091		0.093	0.637	0.04	0.157	0.115	0.553	0.061	0.835	0.764
	22:21	0.356	0.222	0.018	0.053	0.17	0.051	0.011		1.345	0.685	0.244	0.337	0.232	0.048	0.862		0.091	0	0.035	0.171	0.047	0.34	0.28	0.027		0.121	0.796	0.009	0.003	0.186	0.057	0.052	0.564	0.997
	22:27	0.722	0.135	0.054	0.016	0.118	0.037	0.041		0.711	0.896	0.293	0.506	0.179	0.058	1.096		0.017	0.033	0.036	0.797	0.072	0.027	0.153	0.002		0.049	0.892	0.149	0.017	0.222	0.017	0.101	0.052	0.121
	22:33	0.306	0.02	0.035	0.006	0.157	0.1	0.02		0.89	0.507	0.074	0.05	0.027	0.1	0.723		0.08	0.252	0.06	1.462	0.192	0.045	0.138	0.116		0.253	0.237	0.28	0.101	0.304	0.132	0.077	0.013	0.029
	22:39	0.041	0.078	0.289	0.092	0.036	0.015	0.04		0.58	0.142	0.029	0.022	0.051	0.019	0.26		0.235	0.83	0.044	1.069	0.022	0.101	0.072	0.451		0.643	0.093	0.041	0.039	0.08	0.213	0.32	0.307	0.054
	22:45	0.018	0.078	0.159	0.319	0.198	0.054	0.055		0.294	0.105	0.12	0.105	0.298	0.034	0.024		0.242	0.88	0.151	1.126	0.334	0.018	0.056	0.589		1.007	0.012	0.052	0.222	0.037	0.803	0.154	0.021	0.7
	22:51	0.008	0.032	0.066	0.286	0.089	0.035	0.016		0.103	0.006	0.057	0.052	0.1	0.086	0.025		0.159	0.836	0.189	0.846	0.272	0.038	0.142	0.273		0.684	0.038	0.011	0.261	0.248	0.092	0.097	0.009	0.101
	22:57	0.015	0.157	0.006	0.245	0.097	0.258	0.016		0.389	0.093	0.058	0.34	0.186	0.03	0.253		0.027	0.362	0.792	0.862	0.073	0.217	0.01	0.734		0.781	0.185	0.077	0.593	0.03	0.078	0.142	0.175	0.029
	23:03	0.012	0.236	0.006	0.269	0.038	0.074	0.028		0.056	0.216	0.154	0.095	0.643	0.038	0.872		0.036	0.239	0.758	1.149	0.096	0.104	0.09	0.031		0.623	0.698	0.442	0.426	0.384	0.053	0.225	0.012	0.232
	23:09	0.095	0.126	0.007	0.024	0.234	0.019	0.006		0.04	0.054	0.571	0.061	1.369	0.27	1.189		0.186	0.087	0.711	0.733	0.071	0.157	0.08	0.026		0.42	0.922	0.376	0.061	0.907	0.068	0.178	0.066	0.151
	23:15	0.02	0.03	0.006	0.025	0.051	0.036	0.021		0.016	0.134	0.584	0.278	0.99	0.19	1.08		0.145	0.026	1.392	0.421	0.054	0.008	0.155	0.019		0.056	0.499	0.313	0.021	0.994	0.02	0.006	0.059	0
	23:21	0.036	0.322	0.057	0.062	0.04	0.048	0.005		0.223	0.279	1.137	0.41	0.934	0.02	0.871		0.054	0.092	0.996	0.267	0.067	0.088	0.418	0.057		0.023	0.097	0.101	0.047	0.659	0.368	0.123	0.346	0.002
	23:27	0.144	0.263	0.059	0.575	0.126	0.049	0.005		0.401	0.374	0.443	0.855	0.324	0.097	0.5		0.048	0.024	0.717	0.013	0.115	0.197	0.292	0.003		0.049	0.044	0.005	0.617	0.153	0.223	0.153	0.335	0.008
	23:33	0.142	0.39	0.103	2.209	0.007	0.037	0.001		0.065	0.295	0.36	0.926	0.407	0.111	0.051		0.159	0.287	1.464	0.032	0.116	0.025	0.254	0.035		0.174	0.336	0.03	0.22	0.201	0.014	0.026	0.112	0.076
	23:39	0.008	0.492	0.027	1.1	0.013	0.083	0.047		0.029	0.402	0.123	1.125	0	0.094	0.48		0.074	0.261	0.617	0.015	0.18	0.183	0.142	0.008		0.068	0.021	0.048	0.112	0.454	0.176	0.091	0.645	0.546
	23:45	0.04	1.259	0.013	1.65	0.015	0.063	0.108		0.199	0.047	0.148	1.051	0.01	0.075	0.385		0.052	0.038	0.921	0.062	0.347	0.059	0.07	0.09		0.059	0.033	0.203	0.004	0.155	0.077	0.422	0.73	0.362
	23:51	0.023	0.69	0.023	0.382	0.031	0.064	0.08		0.25	0.01	0.046	0.461	0.009	0.041	1.555		0.163	0.003	0.568	0.017	0.639	0.061	0.072	0.034		0.428	0.312	0.264	0.011	0.031	0.346	0.338	0.829	0.053
	23:57	0.077	1.195	0.022	0.162	0.024	0.041	0.078		0.039	0.093	0.088	0.101	0.003	0.195	1.342		0.197	0	0.842	0.104	0.702	0.073	0.176	0.028		0.203	0.415	0.956	0.159	0.029	0.139	0.513	0.645	0.007
	0:03	0.05	0.559	0.003	1.754	0.051	0.055	0.065		0.29	0.247	0.103	0.011	0.022	0.11	1.404		0.712	0.081	1.039	0.787	0.898	0.148	0.304	0.139		0.057	0.621	0.403	0.039	0.499	0.021	0.453	0.172	0.149
	0:09	0.048	0.87	0.037	1.1	0.356	0.174	0.099		0.11	0.199	0.018	0.056	0.038	0.321	1.313		0.27	0.849	0.833	0.115	0.688	0.179	0.203	0.397		0.12	0.743	1.042	0.036	0.408	0.11	0.309	0.459	0.148
	0:15	0.111	1.307	0.196	0.186	0.039	0.035	0.041		0.06	0.43	0.081	0.001	0.058	1.008	0.666		0.05	0.653	0.262	0.097	0.695	0.15	0.115	0.659		0.045	0.583	0.797	0.085	0.349	0.354	0.093	1.237	0.098
	0:21	0.021	1.871	0.366	0.18	0.127	0.042	0.027		0.016	1.23	0.051	0.012	0.032	1.422	0.33		0.502	0.794	0.029	0.036	1.352	0.002	0.107	0.992		0.057	0.367	0.868	0.089	0.134	0.66	0.009	0.94	0.091
	0:27	0.039	0.534	0.869	0.148	0.372	0.226	0.034		0.056	1.142	0.16	0.377	0.112	1.436	0.687		0.943	0.649	0.045	0.021	1.042	0.063	0.043	1.07		0.097	0.55	0.247	0.287	0.544	0.462	0.267	0.342	0.103
	0:33	0.15	0.568	0.687	0.04	0.089	0.112	0.042		0.254	0.726	0.748	1.155	0.167	1.057	0.408		0.287	1.047	0.044	0.149	0.931	0.085	0.037	1.103		0.716	0.093	0.25	0.266	0.725	0.372	0.488	0.239	0.056
	0:39	0.026	0.591	0.815	0.004	0.09	0.023	0.034		0.405	0.963	0.623	0.37	0.144	0.988	0.027		0.579	0.671	0.027	0.046	0.914	0.247	0.1	0.601		0.933	0.011	0.037	0.602	0.505	0.911	0.642	0.069	0.139
	0:45	0.092	0.568	0.88	0.004	0.154	0.072	0.015		1.359	1.044	1.081	0.126	0.03	0.626	0.01		0.181	0.524	0.32	0.029	0.535	0.619	0.086	0.041		0.762	0.062	0.14	0.535	0.78	1.063	0.648	0.165	0.395
	0:51	0.041	0.52	0.304	0.408	0.154	0.123	0.035		1.167	0.831	0.352	0.013	0.036	0.33	0.009		0.13	0.344	0.248	0.166	0.729	0.248	0.057	0.078		0.672	0.092	0.078	0.686	0.665	0.564	0.35	0.584	0.804
	0:57	0.063	0.76	0.142	0.436	0.275	0.04	0.173		0.801	0.18	0.434	0.081	0.068	0.297	0.401		0.059	0.233	0.088	0.256	0.451	0.091	0.353	0.046		0.415	0.139	0.048	0.431	1.076	0.49	0.097	0.244	0.688
	1:03	0.032	1.009	0.126	1.782	0.265	0.035	0.076		0.664	0.019	0.916	0.037	0.435	0.684	1.375		0.076	0.741	0.201	0.862	0.112	0.02	0.894	0.013		0.281	0.729	0.036	0.412	0.541	0.481	0.12	0.419	0.467
	1:09	0.088	0.405	0.004	0.391	0.173	0.083	0.06		0.582	0.035	0.226	0.088	0.123	1.085	0.882		0.057	0.448	0.02	1.005	0.916	0.016	1.103	0.036		0.163	0.901	0.049	0.124	0.608	0.791	0.115	0.035	0.032
	1:15	0.09	0.491	0.097	1.941	0.107	0.04	0.027		0.347	0.036	0.082	0.155	0	1.401	0.867		0.089	0.232	0.069	0.686	0.554	0.027	0.821	0.009		0.054	0.802	0.352	0.003	0.309	0.316	0.013	0.008	0.155
	1:21	0.058	0.399	0.039	1.359	0.235	0.138	0.069		0.422	0.02	0.038	0.313	0.175	1.418	0.334		0.199	0.087	0.073	0.638	0.65	0.112	0.738	0.386		0.238	0.539	0.898	0.043	0.508	0.144	0.012	0.22	0.485
	1:27	0.069	0.278	0.019	1.207	0.07	0.295	0.022		0.411	0.019	0.067	0.337	0.378	0.674	0.188		0.033	0.032	0.037	0.921	0.771	0.152	0.822	0.437		0.157	0.518	0.867	0.029	0.583	0.149	0.16	0.718	0.942
	1:33	0.061	0.248	0.008	0.186	0.042	0.097	0.023		0.242	0.142	0.152	0.935	0.995	0.298	0.022		0.184	0.037	0.015	0.583	0.257	0.384	0.872	0.295		0.056	0.114	0.697	0.025	1.001	0.066	0.613	0.454	0.662
	1:39	0.177	0.161	0.013	0.036	0.028	0.026	0.025		0.306	0.379	0.029	0.265	0.289	0.125	0.056		0.274	0.401	0.012	0.556	0.127	0.743	0.942	0.207		0.029	0.008	0.534	0.043	0.492	0.007	0.613	0.14	0.981
	1:45	0.209	0.097	0.16	0.007	0.054	0.013	0.051		0.473	0.009	0.208	0.215	0.16	0.309	0.047		0.445	0.629	0.282	0.836	0.372	0.424	0.908	0.119		0.095	0.073	0.369	0.054	0.39	0.005	0.687	0.18	0.043
	1:51	0.311	0.02	0.04	0.003	0.033	0.017	0.022		0.103	0.046	1.02	0.032	0.008	0.1	0.241		0.542	0.96	0.368	0.305	0.561	0.732	1.072	0.075		0.049	0.245	0.017	0.248	0.834	0.029	0.443	0.054	0.161
	1:57	0.205	0.319	0.02	0.021	0.021	0.041	0.033		0.015	0.032	0.695	0.018	0.007	0.052	0.015		0.637	0.445	0.526	0.808	0.699	0.481	1.345	0.014		0.073	0.205	0.052	0.465	0.957	0.147	0.073	0.004	0.021
	2:03	0.208	0.039	0.04	0.041	0.095	0.014	0.029		0.006	0.048	0.315	0.073	0.057	0.019	0.022		0.475	0.715	0.857	0.462	1.039	0.747	0.858	0.146		0.412	0.016	0.373	0.29	1.365	0.367	0.121	0.184	0.029
	2:09	0.073	0.05	0.126	0.022	0.091	0.047	0.03		0.012	0.085	0.315	0.133	0.03	0.094	0.192		0.53	0.486	0.412	0.051	0.436	0.757	0.277	0.142		0.697	0.032	0.037	0.247	0.696	0.597	0.174	0	0.071
	2:15	0.202	0.105	0.489	0.049	0.103	0.09	0.163		0.051	0.282	0.642	0.045	0.023	0.027	0.634		0.376	0.015	0.809	0.03	0.386	0.732	0.317	0.191		0.183	0.047	0.074	0.105	0.173	1.082	0.25	0.051	0.257
	2:21	0.057	0.045	0.305	0.016	0.69	0.018	0.247		0.025	1.001	0.999	0.036	0.004	0.4	0.911		0.259	0.027	0.445	0.121	0.015	0.356	0.212	0.426		0.302	0.027	0.033	0.066	0.118	0.961	0.659	0.032	0.337
	2:27	0.038	0.003	0.701	0.065	0.748	0.048	0.299		0.261	0.67	0.4	0.085	0.067	0.201	0.446		0.057	0.01	0.153	0.018	0.022	0.119	0.078	0.41		0.044	0.197	0.074	0.029	0.123	0.837	0.509	0.035	0.738
	2:33	0.052	0.021	1.312	0.07	0.165	0.159	0.349		0.696	0.567	0.459	0.007	0.388	0.018	0.377		0.07	0.041	0.026	0.792	0.103	0	0	0.048		0.028	0.076	0.031	0.05	0.1	0.437	0.788	0.092	0.63
	2:39	0.003	0.344	0.209	0.554	0.28	0.019	0.411		1.02	1.299	0.265	0.075	0.289	0.066	0.26		0.049	0.026	0.046	0.982	0.056	0.052	0.063	0.043		0.258	0.058	0.066	0.052	0.139	0.451	0.156	0.629	0.478
	2:45	0.055	0.333	0.261	0.656	0.298	0.033	0.184		0.894	0.826	0.05	0.083	0.015	0.168	0.209		0.049	0.039	0.095	0.812	0.398	0.086	0.06	0.035		0.014	0.063	0.02	0.068	0.145	0.31	0.022	0.2	0.122
	2:51	0.027	0.376	0.02	0.01	0.017	0.029	0.234		0.782	1.178	0.224	1.083	0.005	0.407	0.011		0.023	0.042	0.029	0.746	0.515	0.064	0.187	0.061		0.071	0.043	0.211	0.107	0.358	0.099	0.107	0.035	0.017
	2:57	0.019	0.956	0.026	0.018	0.056	0.055	0.21		0.175	0.372	1.009	0.518	0.027	0.022	0.237		0.041	0.159	0.035	0.37	0.011	0.009	0.055	0.108		0.136	0.025	0.273	0.102	0.407	0.024	0.123	0.03	0.004
	3:03	0.025	1.325	0.001	0.012	0.036	0.063	0.181		0.003	0.155	1.073	0.814	0.03	0.033	0.532		0.175	0.229	0.009	0.157	0.058	0.065	0.033	0.134		0.372	0.294	0.495	0.318	0.281	0.187	0.027	0.294	0
	3:09	0.018	1.288	0.002	0.017	0.036	0.081	0.012		0.041	0.103	0.482	0.363	0.072	0.012	0.836		0.298	0.294	0.022	0.03	0.014	0.024	0.063	0.125		0.1	0.656	0.971	0.741	0.696	0.277	0.099	0.999	0.048
	3:15	0.075	0.575	0.045	0.058	0.021	0.052	0.003		0.014	0.055	0.516	0.128	0.027	0.031	1.081		0.055	0.061	0.042	0.04	0.059	0.141	0.052	0.048		0.213	1.093	1.307	0.56	0.207	0.004	0.01	0.209	0.158
	3:21	0.023	0.529	0.011	0.005	0.053	0.01	0.003		0.038	0.003	0.235	0.126	0.163	0.026	1.201		0.073	0.175	0.007	0.009	0.179	0.005	0.043	0.817		0.334	0.912	1.13	0.819	0.173	0	0.03	0.203	0.03
	3:27	0.054	0.254	0.025	0.315	0.093	0.135	0.006		0.096	0.037	0.462	0.012	0.061	0.202	0.606		0.093	0.042	0.029	0.052	0.273	0.001	0.063	0.103		0.364	0.471	0.559	0.493	0.12	0.085	0.012	0.074	0.002
	3:33	0.029	1.118	0.012	0.768	0.022	0.056	0.005		0.266	0.034	1.182	0.005	0.017	0.577	0.607		0.062	0.036	0.016	0.016	0.037	0.048	0.079	0.047		0.123	0.587	0.972	0.466	0.111	0.363	0.021	0.029	0
	3:39	0.031	0.293	0.008	1.609	0.03	0.015	0.032		0.217	0.088	0.806	0.029	0.048	0.963	0.32		0.063	0.082	0.195	0.005	0.038	0.106	0.038	0.129		0.182	0.122	0.327	0.329	0.015	0.096	0.185	0.002	0.051
	3:45	0.022	0.344	0.013	1.243	0.059	0.048	0.009		0.072	0.01	0.639	0.018	0.676	0.613	0.123		0.069	0.07	0.132	0.218	0.29	0.328	0.034	0.557		0.467	0.469	0.248	0.187	0.012	0.051	0.517	0.162	0.017
	3:51	0.026	0.209	0.016	2.105	0.07	0.028	0.009		0.058	0.336	0.534	0.027	0.326	0.278	0.004		0.043	0.188	0.226	0.591	0.892	0.36	0.098	0.163		1.158	0.538	0.052	0.886	0.322	0.036	0.211	0.06	0.032
	3:57	0.041	0.299	0.011	0.265	0.152	0.208	0.01		0.029	0.11	0.339	0.104	0.507	0.041	0.028		0.062	0.068	0.09	0.482	0.866	0.09	0.331	0.026		1.102	0.088	0.101	0.619	0.222	0.138	0.087	0.114	0.004
	4:03	0.005	0.071	0.093	1.044	0.239	0.052	0.024		0.055	0.149	0.01	0.053	0.127	0.041	0.042		0.09	0.055	0.031	0.074	0.373	0.015	0.319	0.067		0.634	0.015	0.843	1.046	0.977	0.174	0.008	0.175	0.026
	4:09	0.013	0.024	0.116	0.364	0.016	0.021	0.03		0.095	0.825	0.015	0.327	0.002	0.039	0.027		0.148	0.508	0.007	0.012	0.158	0.03	0.411	0.032		0.743	0.098	0.088	0.182	0.393	0.008	0.077	0.052	0.103
	4:15	0.013	0.018	0.159	0.233	0.096	0.04	0.017		0.828	0.833	0.014	0.555	0.051	0.081	0.044		0.285	0.221	0.011	0.048	0.056	0.03	0.592	0.158		0.808	0.032	0.027	0.029	0.466	0.11	0.047	0.158	0.206
	4:21	0.042	0.045	0.156	0.03	0.019	0.036	0.038		0.057	0.729	0.068	1.123	0.012	0.024	0.384		0.331	0.127	0.041	0.037	0.057	0.045	0.905	0.385		0.895	0.027	0.097	0.005	0.614	0.557	0.003	0.774	0.649
	4:27	0.015	0.041	0.026	0.017	0.071	0.046	0.024		0.245	0.174	0.029	1.028	0.08	0.06	0.036		0.348	0.116	0.03	0.016	0.066	0.03	0.795	0.361		0.617	0.06	0.062	0.001	0.832	0.979	0.015	0.041	0.517
	4:33	0.037	0.095	0.002	0.08	0.039	0.222	0.045		0.142	0.059	0.283	0.753	0.168	0.022	0.017		0.09	0.026	0.221	0.014	0.102	0.047	0.742	0.034		0.25	0.105	0.056	0.024	0.598	0.816	0	0.053	0.04
	4:39	0.013	0.283	0.017	0.007	0.014	0.207	0.038		0.083	0	0.377	0.109	0.185	0.069	0.004		0.057	0.036	0.181	0.048	0.339	0.2	0.481	0.001		0.124	0.254	0.069	0.179	0.208	0.214	0.047	0.041	0.017
	4:45	0.025	0.162	0.028	0.055	0.07	0.185	0.053		0.086	0.246	0.495	0.007	0.043	0.026	0.006		0.08	0.044	0.699	0.264	0.099	0.025	0.321	0.112		0.049	0.164	0.163	0.19	0.173	0.035	0.122	0.044	0.031
	4:51	0.093	0.039	0.069	0.006	0.026	0.001	0.15		0.176	1.207	0.391	0.052	0.408	0.043	0.001		0.017	0.217	0.481	0.422	0.082	0.025	0.101	0.14		0.092	0.518	0.154	0.247	0.131	0.017	0.018	0.093	0.01
	4:57	0.059	0.012	0.036	0.005	0.175	0.001	0.255		0.065	0.798	0.017	0.005	0.526	0.236	0.105		0.084	0.083	0.611	0.793	0.065	0.049	0.039	0.172		0.208	0.82	0.093	0.108	0.77	0.055	0.027	0.24	0.014
	5:03	0.039	0.06	0.137	0.006	0.23	0.013	0.221		0.112	0.664	0.035	0.018	0.135	0.103	0.426		0.378	0.177	0.539	1.318	0.07	0.377	0.008	0.11		0.608	0.172	0.34	0.038	0.114	0.031	0.119	0.154	0.027
	5:09	0.045	0.042	0.112	0.216	0.475	0	0.367		0.02	0.126	1.043	0.006	0.115	0.018	0.466		0.124	0.686	0.444	0.679	0.302	0.293	0.07	0.044		0.901	0.013	0.044	0.071	0.153	0.354	0.015	0.003	0.011
	5:15	0.021	0.037	0.913	0.054	0.214	0.1	0.33		0.293	0.012	0.892	0.014	0.011	0.039	0.973		0.049	0.655	0.624	0.907	0.681	0.451	0.082	0.162		0.967	0.096	0.082	0.047	0.145	0.699	0.06	0.126	0.072
	5:21	0.028	0.328	0.364	0.004	0.081	0.018	0.179		1.26	0.02	0.534	0.025	0	0.089	0.44		0.11	0.785	0.199	0.183	0.522	0.4	0	0.629		0.287	0.041	0.079	0.189	0.04	0.82	0.033	0.064	0.269
	5:27	0.053	0.346	0.294	0.008	0.088	0.166	0.179		0.374	0.322	0.532	0.158	0.431	0.031	0.161		0.031	0.956	0.013	0.558	0.112	0.191	0.021	0.858		0.445	0.043	0.178	0.621	0.322	0.227	0.169	0.021	0.315
	5:33	0.272	0.011	0.069	0.032	0.034	0.009	0.013		0.23	0.555	0.338	0.208	0.361	0.109	0.023		0.175	0.497	0.008	0.457	0.585	0.402	0.118	0.555		0.284	0.044	0.013	0.116	0.202	0.012	0.355	0.035	0.498
	5:39	0.201	0.118	0.085	0.031	0.04	0.029	0.004		0.119	0.027	0.032	0.153	0.772	0.059	0.007		0.192	0.124	0.038	0.133	0.504	0.537	0.04	0.908		0.012	0.13	0.044	0.137	0.188	0.041	0.043	0.078	0.133
	5:45	0.19	0.192	0.004	0.016	0.019	0.301	0.017		0.034	0.131	0.007	0.013	0.605	0.042	0.014		0.076	0.089	0.048	0.115	0.383	0.594	0.118	0.716		0.016	0.264	0.322	0.088	0.314	0.013	0.069	0.414	0.008
	5:51	0.217	0.051	0	0.348	0.008	0.163	0.014		0.127	0.089	0.111	0.005	0.163	0.061	0.017		0.154	0.042	0.027	0.028	0.028	0.222	0.059	0.544		0.238	0.026	0.278	0.049	0.291	0.053	0	0.928	0.001
	5:57	0.177	0.03	0.014	0.01	0.073	0.043	0.013		0.028	0.601	0.736	0.044	0.627	0.238	0.024		0.299	0.067	0.002	0.045	0.038	0.011	0.019	0.013		0.601	0.146	1.176	0.063	0.105	0.309	0.003	0.999	0.052
	6:03	0.057	0.035	0.011	0.047	0.582	0.387	0.018		0.64	0.02	1.06	0.187	0.244	0.706	0.017		0.54	0.031	0.006	0.017	0.094	0.062	0.025	0.061		0.753	0.035	1.074	0.006	0.289	0.439	0.029	0.602	0.036
	6:09	0.019	0.513	0.041	0.165	0.584	0.374	0.006		0.211	0.448	0.871	0.023	0.223	0.167	0.127		0.585	0.011	0.011	0.013	0.022	0.067	0.113	0.024		0.661	0.085	0.724	0.415	0.115	0.292	0.308	0.18	0.096
	6:15	0.034	0.55	0.02	0.215	0.343	0.041	0.01		0.135	0.144	0.389	0.147	0.098	0.018	0.346		0.124	0.175	0.217	0.058	0.236	0.102	0.101	0.026		0.562	0.466	0.868	0.752	0.045	0.139	0.462	0.565	0.127
	6:21	0.01	1.23	0.105	0.931	0.273	0.021	0.195		0.047	0.046	0.22	1.107	0.018	0.026	0.239		0.062	0.071	0.757	0.082	0.034	0.104	0.22	0.124		0.664	0.657	0.818	1.032	0.049	0.005	0.438	0.184	0.03
	6:27	0.051	1.026	0.341	1.398	0.044	0.055	0.223		0.327	0.102	0.439	0.889	0.023	0.102	0.134		0.068	0.042	0.612	0.136	0.018	0.14	0.033	0.648		1.039	0.578	0.447	0.733	0.277	0.021	0.444	0.113	0.065
	6:33	0.841	1.134	0.101	1.174	0.019	0.084	0.329		1.129	0.21	0.941	0.572	0.013	0.072	0.006		0.031	0.088	0.799	0.265	0.02	0.206	0.055	0.388		0.521	0.333	0.164	0.93	0.598	0.277	0.494	0.115	0.177
	6:39	0.334	1.372	0.015	0.954	0.01	0.321	0.433		0.695	0.483	1.286	0.136	0.045	0.436	0.027		0.03	0.458	0.819	0.238	0.009	0.076	0.01	0.423		0.45	0.273	0.067	0.348	0.903	0.105	0.384	0.034	0.184
	6:45	0.292	1.612	0.098	1.916	0.017	0.257	0.585		0.669	0.698	1.329	0.001	0.14	1.217	0.534		0.006	1.043	0.438	0.804	0.193	0.145	0.142	0.269		0.373	0.805	0.051	0.567	0.193	0.072	0.238	0	0.007
	6:51	0.1	0.881	0.092	1.287	0.039	0.039	0.3		1.239	0.49	0.76	1.234	0.322	0.539	1.228		0.058	0.761	0.43	0.895	0.634	0.019	0.293	0.061		0.3	0.288	0.265	0.78	0.689	0.42	0.012	0.081	0.001
	6:57	0.049	1.127	0.399	0.5	0.122	0.023	0.171		1.268	0.434	0.351	0.635	0.032	0.193	1.034		0.071	0.424	0.316	0.795	0.74	0.056	0.553	0.012		0.717	0.366	0.671	0.249	0.751	1.054	0.006	0.039	0.034
	7:03	0.02	0.239	0.745	1.42	0.955	0.003	0.361		0.934	0.019	0.886	0.155	0.015	0.055	0.724		0.069	0.192	0.141	0.489	0.466	0.182	0.66	0.036		0.421	0.722	0.638	0.509	0.656	1.293	0.006	0.296	0.053
	7:09	0.022	0.695	0.516	0.528	0.867	0.039	0.204		0.515	0.066	0.195	0.008	0.077	0.098	0.362		0.073	0.037	0.183	0.248	0.026	0.183	0.562	0.001		0.336	0.264	0.882	0.419	0.588	0.428	0.004	0.188	0.006
	7:15	0.07	1.49	1.127	0.629	0.711	0.088	0.06		0.756	0.332	0.713	0.05	0.262	0.258	0.173		0.143	0.087	0.007	0.106	0.027	0.301	0.897	0.02		0.051	0.471	0.236	0.479	0.576	0.071	0.022	0.478	0.017
	7:21	0.052	1.117	1.256	0.277	0.334	0.295	0.006		0.212	0.44	1.545	0.251	0.014	0.162	0.206		0.503	0.057	0.079	0.086	0.233	0.034	0.564	0.01		0.442	0.103	0.013	0	0.579	0.074	0.485	0.225	0.018
	7:27	0.213	1.476	1.073	1.231	0.111	0.584	0.017		0.298	0.564	1.187	0.046	0.053	0.028	0.14		0.924	0.043	0.166	0.097	0.066	0.023	0.822	0.061		0.691	0.106	0.099	0.201	0.022	0.073	1.073	1.049	0
	Figure S2D
	PA (x1000)	Ucp1+:Ctrl								Ucp1+:ABX								Ucp1KO:Ctrl									Ucp1KO:ABX
	1-6	0.163125	0.086875	0.129038	0.14915	0.123638	0.11375	0.058713		0.283963	0.2912	0.175363	0.224113	0.111963	0.161438	0.191763		0.113513	0.10785	0.085313	0.454838	0.151375	0.177275	0.144513	0.152538		0.185025	0.229575	0.187263	0.103925	0.215738	0.1642	0.128425	0.192463	0.156375
	7-24	0.082406	0.323319	0.148525	0.361075	0.166563	0.079388	0.072694		0.313156	0.289663	0.353069	0.239231	0.209325	0.267006	0.388531		0.208706	0.271894	0.250619	0.335475	0.265031	0.168144	0.277381	0.219131		0.316056	0.265775	0.257556	0.241213	0.343819	0.234663	0.160394	0.235194	0.212106
	Figure S2E
	Grams	Ucp1KO:Ctrl: 22°C									Ucp1KO:Ctrl: 4°C										Ucp1KO:ABX: 22°C										Ucp1KO:ABX: 4°C
	0	16.99	20.01	21.52	22.68	21.69	22.1	24.16	24.09		18.15	20.38	20.79	21.59	22.79	23.12	26.35	24.51	22.42		18.77	19.9	20.34	21.96	22.62	22.2	25.38	24.42			19.45	19.94	20.33	20.76	22.75	23.02	25.9	25.08	23.3	25.9
	1	17.21	20.02	21.56	22.01	21.02	21.55	24.46	24.58		18.1	20.15	20.64	21.76	23.22	22.78	26.41	24.46	22.62		17.65	19.28	20.04	21.71	21.67	21.24	24.6	23.68			18.52	19.25	18.43	19.72	21.9	22.07	24.48	24.49	21.99	24.58
	2	17.55	20.42	22.75	22.42	21.56	22.04	24.95	24.43		18.46	20.45	20.49	22.76	23.92	23.48	27.02	24.8	22.75		17.08	18.05	19.88	21.31	21.68	21.32	24.04	23.46			18.14	19.01	17.85	19.49	21.26	21.74	24.3	24.58	21.38	24.18
	3	18.4	21.13	23.3	23.62	21.98	23.44	25.4	25.18		18.72	21.65	20.48	23.76	24.83	23.58	27.89	25.4	23.48		16.89	17.46	20.02	21.55	21.46	21.89	23.98	23.58			18.14	19.38	17.76	19.49	21.2	22.27	24.2	25.56	21.63	24.18
	4	19.02	21.36	23.28	23.39	22.35	23.66	25.32	25.29		18.89	21.89	20.31	23.6	24.75	24.59	28.01	25.84	23.38		16.3	17.28	19.71	21.6	20.72	21.97	23.48	23.36			18.05	19.48	16.93	19.28	21	22.64	24.18	25.79	21.68	23.45
	5	19.12	21.13	23.12	23.64	22.56	22.86	24.97	24.6		19.35	21.58	20.52	23.24	24.65	24.93	28.07	25.38	23.05		15.36	17.61	19.62	21.05	19.97	22.35	23.3	23.05			17.93	20.29	16.18	19.3	20.88	22.64	24.01	26.45	21.79	23.34
	6	18.94	21.16	23.15	24.49	22.86	23.25	25.52	24.92		19.46	22.17	20.7	23.06	24.12	25.12	28.19	25.65	22.92		15.13	17.81	20.14	20.76	20.59	23.13	23.57	23.07			18.71	20.62	16.19	20.02	21.11	23.12	24.72	27.19	22.28	23.2
	7	18.92	21.79	23.5	24.16	23.06	23.58	26.24	25.21		19.38	22.28	21.22	22.89	23.64	25.25	28.35	27.38	23.14		14.8	18.52	20.32	20.75	20.81	23.02	24.16	23.86			19.71	20.66	16.6	21.35	21.67	23.98	24.78	27.19	23.14	23.48
	8	19.52	21.97	24.51	24.1	22.69	22.92	26.03	25.32		19.6	22.34	21.5	23.01	23.34	25.68	28.01	27.5	23.12		15.16	19.43	20.85	20.81	21.76	23.22	24.38	24.61			20.26	21.16	16.65	21.27	21.88	24.6	25.26	26.98	23.26	23.9
	9	20.4	22.3	24.04	24.83	22.98	22.97	26.03	25.09		19.55	22.66	20.98	23.09	23.66	25.6	27.85	27.4	22.71		15.13	20.04	21.58	21.04	22.77	23.26	25.11	25.37			20.98	21.3	16.77	22.02	22.75	24.85	26.14	26.87	23.67	24.39
	10	21.41	23.1	24.57	25.36	24.11	24.75	26.4	26.39		20.08	22.7	22.08	23.61	24.71	25.98	28.08	27.5	23.31		15.42	21.2	22.27	22.46	23.19	23.4	25.36	26.23			21.8	22.21	17.13	21.69	23.69	25.12	26.71	27.3	24.25	25.44
	11	20.6	22.42	24.94	24.5	24.26	24.04	25.89	25.6		20.22	22.62	21.77	23.92	23.91	25.05	27.52	26.84	23.37		16.09	21.15	21.66	22.9	23.45	22.82	25.3	26.05			21.29	22.3	16.63	21.57	23.99	24.9	27.11	27.41	23.73	26.06
	12	20.18	22.6	23.88	24.28	23.61	22.9	25.88	25.1		19.82	22.92	21.54	23.91	24.45	25.39	27.35	26.4	22.92		16.56	21.98	22.04	23.27	23.44	23.13	25.12	26.33			21.44	22.16	16.4	21.48	24.21	25.05	27.05	27.32	24.01	26.46
	13	20.55	22.6	24.29	24.3	23.38	22.94	25.88	25.31		20.41	22.78	21.08	24.66	24.17	24.61	27.44	27.12	23.32		16.63	22.12	21.71	23.39	23.22	23.93	25.65	26.6			21.51	22.18	16.52	22.09	23.7	25.43	27.4	26.9	24.21	26.77
	14	21.16	22.61	23.8	24.36	23.2	22.98	25.9	25.19		20.31	22.9	20.83	24.13	24.3	25.09	27.73	27.24	23.49		17.04	22.12	22.45	24.12	23.17	24.35	25.54	26.05			22.17	22.94	17.02	21.87	23.68	26.13	26.78	27.3	24.22	26.6
	15	21.64	22.67	23.66	24.27	23.63	22.32	25.64	25.1		20.2	23.04	21.4	23.89	23.95	24.59	27.09	26.54	22.88		17.13	22.19	22.3	23.51	23.02	24	25.05	25.73			21.8	22.21	17.08	21.61	23.23	25.4	26.48	27.12	24.1	26.18
	16	21.68	22.78	24.43	24.25	23.83	21.96	25.57	25.04		20.09	22.58	21.42	24.18	24.69	25.89	27.28	26.48	23.03		17.75	22.46	22.42	23.57	23.56	23.86	24.39	25.7			21.67	22.38	17.41	22.55	23.2	24.73	25.52	26.96	23.62	25.71
	17	22.81	23.64	25.58	24.86	24.12	22.57	25.61	25.69		20.75	23.45	21.85	24.55	25.3	26.67	27.74	26.91	23.3		18.74	22.34	22.3	23.72	23.53	24.22	23.98	25.76			22.17	22.83	17.39	23.13	23.5	25.02	26.28	26.99	24.24	25.79
	18	22.09	23.4	25.39	24.91	24.48	22.91	25.47	25.58		20.98	23.57	21.67	24.41	24.7	25.04	27.38	26.47	23.96		18.8	22.96	21.8	23.67	24.05	24.05	24.2	25.76			21.86	23.16	17.7	23.15	23.45	24.84	26.3	26.89	24.3	25.51
	19	22.16	23.19	25.44	25.11	24.35	22.72	25.98	25.72		20.79	23.37	21.84	24.39	24.22	25.04	28.08	25.94	24.1		19.48	22.98	21.9	23.66	24.32	24.12	25.46	26.05			22.29	24.12	18.32	23.38	23.89	25.53	27.44	26.64	23.78	25.92
	20	22.27	23.56	25.3	26.18	24.16	23.08	26.13	25.61		20.77	23.48	22.37	23.84	24.61	25.93	28.14	26.31	24.05		19.24	23.6	22.3	23.49	24.64	24.58	26.13	26.05			22.2	24.3	19.6	23.39	23.66	25.49	27.63	26.58	24.66	26.13
	21	22.85	23.71	25.8	25.61	25	22.97	25.97	25.84		20.21	22.96	20.9	23.45	23.86	23.93	27.1	24.55	23.57		18.69	22.8	21.53	22.47	23.83	23.96	25.83	24.18			23.03	24.28	19.73	23.45	24.26	25.84	27.43	26.62	24.73	26.06
	22	21.56	23.08	24.88	24.73	23.36	22.49	25.38	24.8		20.9	23.78	22.27	24.36	25.49	25.94	27.28	24.96	25		18.2	23.74	22.4	22.54	25.85	24.43	25.91	25.95			22.26	23.01	19.96	22.52	22.42	24.78	25.67	25.16	23.5	24.9
	23	22.46	23.57	25.45	24.69	24.61	23.49	25.85	25.61		21.85	24.23	22.98	25.91	25.38	26.48	27.96	26.34	25.42		18.54	24.12	23.22	23.26	26.25	25.31	26.12	26.1			22.66	24.36	19.91	22.84	22.7	25.41	26.88	26.19	23.91	25.16
	24	22.41	24.42	25.83	25.14	25.13	23.57	26.38	26.31		21.7	24.18	22.31	25.05	26.23	25.99	28.3	25.99	25.48		19.32	24.33	23.63	23.83	27.02	25.61	26.25	26.55			23.48	24.9	20.07	23.65	23.34	25.32	26.6	26.7	23.89	25.45
	25	21.41	24.73	25.16	24.87	24.35	23.7	25.59	25.35		21.45	23.74	22.6	24.78	27.48	25.51	29.13	27.47	26.55		20.02	23.43	22.68	23.86	24.48	24.25	25.01	24.94			24.26	24.03	21.73	24.01	25.42	23.58	26.22	27.98	25.03	24.38
	26	21.49	24.77	24.83	24.25	23.96	23.46	25.42	25.73		21.28	23.85	22.13	24.3	26.7	25.07	30.12	27.32	25.98		19.97	22.61	22.46	22.91	24.1	23.98	24.42	24.47			25.01	23.15	22.73	25.14	25.35	23.28	25.82	27.95	26.46	25.77
	27	21.51	23.98	24.83	24.05	24.18	23.1	25.28	25.94		21.45	23.71	21.75	24.49	26.43	25.44	28.3	28.1	25.17		20.4	23.26	22.64	22.5	25.03	24.5	24.24	24.85			24.68	22.51	22.23	25.48	25.49	23.19	26.64	28.01	26.23	26.72
	28	21.49	24.69	25.04	23.9	23.92	23.41	24.66	25.42		21.19	24.21	22.55	24.73	27.12	25.24	28.66	28.22	24.89		21.31	23.22	22.75	22.6	25.3	24.44	23.53	25.5			24.52	23.66	22.51	25.02	24.75	23.97	27.02	27.72	26.21	27.59
	29	21.44	24.42	25.33	24.12	23.36	23.04	24.89	25.99		20.92	23.74	21.58	24.6	26.36	25.25	28.52	26.68	25.66		21.26	23.87	22.78	22.71	26.04	24.51	23.36	25.53			23.85	23.15	21.99	25.38	25.68	24.3	26.7	28.83	25.78	27.26
	30	21.83	25.23	25.25	24.07	23.21	23.75	25.13	26.63		21.12	24.13	21.23	24.2	26.7	26.16	28.43	27.6	25.9		20.98	23.93	22.49	23.3	25.72	24.78	24.79	25.45			25.06	23.2	22.07	25.83	26.09	25.06	26.52	29.16	25.91	27.99
	31	22.42	25.22	25.58	24.36	23.3	24.02	25.61	26.37		21.03	24.16	23.49	24.16	27.26	26.18	28.36	27.45	27.2		21.71	24.04	22.57	23.76	25.65	25.45	24.92	25.65			26.62	24.62	22.35	26.33	25.88	24.54	26.22	28.29	26.03	28.32
	32	22.7	25.29	25.72	24.56	24.05	24.01	25.9	25.62		21.46	25.08	22.17	24.75	27.09	26.14	28.75	27.24	26.29		21.85	24.56	22.29	24.63	26.3	26.02	25.59	25.68			26.36	25.02	21.88	26.05	27.18	25.63	27.29	28.6	26.7	29.15
	33	22.13	25.2	25.46	23.8	23.66	23.68	25.44	25.6		21.56	24.37	23.41	25.65	27.68	25.58	28.8	27.12	27.06		21.89	24.31	22.83	24.44	26.05	26.33	25.56	26.14			25.81	25.96	22.38	25.71	27.29	26.08	28.3	29.03	26.36	29.23
	34	22.52	25.86	25.29	24.55	23.69	24.61	25.09	25.42		21.96	24.78	22.32	25.19	27.44	26.04	29.11	27.2	26.95		22.34	24.37	23.55	24.44	26.57	26.42	25.79	26.26			25.04	26.51	22.96	25.21	27.03	26.14	27.89	29.08	26.03	28.6
	35	23.16	26.3	25.6	24.76	23.49	24.47	26.47	25.14		21.57	24.52	22.28	24.9	27.75	25.85	29.25	27.09	27.13		24	24.37	23.45	24.25	26.84	26.52	25.75	26.25			25.03	26.27	21.86	25.66	27.49	26.75	28.47	28.49	25.87	29.21
	36	22.95	25.09	25.85	24.58	23.19	24.37	27.23	25.97		21.28	24.01	21.24	24.77	27.45	25.35	28.54	27.16	26.26		23.3	24.64	23.66	24.26	26.31	26.47	26.25	26			25.37	25.48	21.3	24.08	26.79	26.07	28.52	28.21	25.29	29.22
	Figure S2F
	Grams	Ucp1KO:Ctrl: 22°C									Ucp1KO:Ctrl: 4°C										Ucp1KO:ABX: 22°C										Ucp1KO:ABX: 4°C
	0	3.41	2.85	3.32	2.96	2.65	2.73	3.66	3.12		2.71	3.43	3.13	3.87	3.79	2.72	3.17	4.13	3.68		1.98	2.89	3.39	4.59	3.3	3.03	3.17	3.82			3.32	2.94	2.53	2.08	3.38	3.85	3.09	2.82	2.68	3.82
	1	3.37	3.04	3.89	3.42	3.46	3.5	3.81	2.6		3.15	3.7	2.77	3.81	4.35	3.4	3.96	3.85	4.38		1.69	2.04	1.63	3.2	2.73	2.84	3.27	2.52			3.06	2.82	2.81	2.41	2.32	3.4	4.24	3.12	2.39	2.72
	2	3.37	3.19	3.85	3.47	3.3	3.92	3.36	3.36		2.76	4.13	2.56	3.99	3.89	3.36	3.78	3.34	3.5		2.1	1.77	3.34	2.94	1.79	3.23	3.73	2.68			2.47	2.62	2.87	2.2	2.91	2.66	3.5	3.16	2.66	2.35
	3	3.49	3.11	3.27	3.05	2.63	3.58	3.79	3.2		2.56	3.72	2.55	3.09	3.24	3.56	3.5	4.07	3.19		2.04	1.85	1.04	3.37	1.37	2.8	0.69	2.23			2.46	2.66	1.93	2.6	3.06	3.26	2.8	2.74	2.88	2.49
	4	3.65	3.42	3.57	3.99	3.97	3.79	3.1	3.47		3.35	3.94	3.7	3.36	4.31	4.53	4.43	4.33	3.74		1.65	3.16	2.29	3.07	1.49	3.8	2.18	2.58			3.61	1.97	1.89	2.91	3.25	2.12	2.86	3.82	3.42	2.93
	5	2.83	3.34	3.21	4.37	3.62	4.82	3.69	3.21		2.65	3.92	3.01	2.95	2.8	3.52	4.01	3.54	3.55		1.49	2.79	2.66	2.3	2.04	4.01	1.91	1.88			2.65	3.09	2.34	2.46	1.76	2.7	3.01	3.84	3.14	1.87
	6	3.06	3.27	3.79	3.23	3.33	2.58	3.87	3.47		2.35	3.48	3.7	2.6	2.98	3.49	3.91	5.33	2.77		1.33	3.12	2.45	1.4	1.9	2.54	3.14	2.89			2.91	2.53	1.91	1.93	2.56	3.39	2.88	3.44	3.11	1.61
	7	3.9	3.41	4.66	2.92	2.76	3.04	3.46	3.26		2.57	3.64	2.83	2.93	2.67	4.01	3.22	4.53	2.92		3.42	4.06	3.25	2.38	3.46	3.43	2.37	3.41			4.41	3.43	2.24	3.43	2.08	3.9	4.52	3.6	3.56	3.14
	8	3.56	3.51	3.55	4.24	3.48	2.59	3.26	2.79		2.19	3.21	3.19	2.59	3.06	3.12	3.06	3.47	2.62		1.02	3.47	3.32	2.22	3.44	3.21	3.38	3.59			3.44	2.55	1.83	3.71	3.66	3.2	3.91	2.64	3.15	3.62
	9	3.82	3.95	3.64	4.25	4.55	5.03	4.17	4.64		3.19	3.05	4.21	3.59	3.86	3.41	3.37	3.67	3.43		2.71	3.4	3.33	4.47	3.23	3.27	3.39	3.59			3.5	3.47	2.32	2.07	4.07	3.94	4.17	3.84	3.83	4.54
	10	2.42	2.95	3.66	2.57	3.53	2.98	2.69	3.28		2.87	2.55	3.23	3.38	3.32	2.63	2.77	2.95	3.28		2.12	3.23	2.79	2.7	3.76	2.86	3.11	3.32			3.36	2.78	1.94	2.67	4.04	3.49	4.24	3.63	3.22	3.92
	11	2.34	2.94	2.02	2.74	2.22	1.73	2.38	2.55		2.39	3.08	2.67	2.72	3.55	3.05	2.68	2.58	2.87		2.41	3.33	3.13	3.49	2.69	2.65	2.27	2.97			3.2	2.58	1.9	1.9	3.06	2.23	3.62	2.55	2.91	4.2
	12	2.73	2.87	2.57	2.51	2.23	2.09	2.33	2.54		2.58	3.27	2.41	3.15	2.59	1.95	2.83	3.3	2.7		2.38	3.37	1.81	2.67	2.03	3.05	3.33	3.05			2.41	2.63	1.69	2.67	2.98	3.14	4.05	2.01	3.13	3.64
	13	3.63	2.78	2.38	3.16	2.19	1.71	2.31	2.26		1.67	2.85	2.35	2.3	2.79	2.63	2.72	2.94	2.88		2.51	2.78	2.81	2.66	1.48	2.52	2.81	2.24			3.45	2.5	3.14	1.92	2.19	2.77	2.4	2.72	2.62	3.04
	14	4.11	3.28	3.11	2.61	3.64	2.26	3	2.9		2.64	2.9	3.13	2.98	3.7	3.17	3.09	2.88	3.17		2.95	3.15	5.4	3.4	2.59	3.11	2.87	2.67			3.4	2.2	1.79	3.23	2.84	4.12	2.86	3.44	3.22	3.08
	15	4.27	3.12	3.59	3.23	3.32	2.25	2.78	3.29		2.64	3.31	3.23	3.26	4.05	4.49	3.56	3.29	3.55		3.04	3.72	2.09	3.43	3.3	2.7	2.84	2.9			4.77	3.27	2.42	3.47	3.69	2.12	2.8	3.06	3.1	2.72
	16	3.04	2.94	3.23	2.86	3.01	2.64	2.5	3.12		2.66	2.61	2.66	2.52	3.23	2.82	2.79	2.75	2.94		2.9	2.44	2.04	2.8	2.56	2.4	2.19	2.36			2.81	2.98	2.03	2.76	3.01	2.7	2.61	2.67	2.95	2.54
	17	2.15	3.11	3.15	2.97	3.38	2.69	2.58	2.96		2.67	2.8	2.41	2.61	2.98	2.19	2.79	2.35	3.18		2.04	3.08	1.68	2.18	2.86	2.52	1.12	2.72			2.15	2.43	2.06	2.8	1.74	2.07	2.93	2.36	2.58	1.98
	18	3.19	2.6	3.22	3.39	2.59	3.14	3.31	3.42		2.62	2.34	3.16	2.14	2.28	2.84	3.77	2.6	3.46		3.19	2.68	2.06	2.37	2.65	2.57	3.6	2.93			2.52	3.58	2.48	2.86	2.38	2.95	3.78	2.36	2.6	3.55
	19	3.24	3.3	3.5	4.9	3.34	3.25	3.16	3.31		2.97	3.46	3.66	2.86	4.14	4.03	4.09	3.37	3.39		3.6	3.48	2.69	2.24	3.21	3.42	3.29	2.66			3.14	3.51	3.6	3.1	3.34	5.89	1.98	2.47	3.47	2.65
	20	2.91	3.2	3.49	3.32	3.54	3.25	2.92	3.51		3.78	4.08	3.5	4.4	4.39	4.06	4.03	4.14	3.89		3.04	4.32	3.65	3.08	4.21	3.75	3.03	3.63			3.21	3.56	2.64	3.08	3.17	3.19	3.59	3.22	3.04	3.3
	21	4.07	3.06	4.04	3.79	4.54	4.5	4.93	4.53		3.9	4.47	3.87	4.94	5.19	4.37	4.9	4.04	4.66		3.07	4.04	3.68	3.76	4.86	3.96	2.94	3.62			4.09	4.13	3.72	4.41	3.62	3.54	3.16	4.47	3.22	3.16
	22	3.42	3.43	3.54	3.87	4.1	4.79	4.63	3.03		2.97	3.39	3.4	5.56	5.61	3.72	4.17	4.93	4.12		4.58	3.98	3.17	4.25	2.37	2.73	3.52	2.5			4.76	3.39	4.36	3.56	4.88	2.92	2.75	4.41	4.53	2.88
	23	3.56	2.74	3.3	2.73	2.88	3.1	3.37	4.12		2.36	3.51	3.16	5.19	4.13	2.94	4.91	4.08	2.9		3.15	2.77	2.83	2.37	2.44	2.55	2.69	2.52			4.43	2.93	4.4	5.07	3.91	1.87	3.31	3.96	4.5	4.13
	24	3.1	3.38	3.07	3.43	3.45	3.01	3.1	3.48		3.08	3.23	3.32	3.76	4.66	3.72	2.73	5.78	2.6		3.4	3.61	3.16	2.62	3.72	3.09	3.25	2.91			2.83	2.67	3.05	5.04	3.52	2.58	4.16	4.46	4.24	4.46
	25	3.5	3.26	3.62	3.03	3.22	3.53	5.88	3.28		3.07	4.35	3.9	5.12	5.03	3.17	3.88	4.21	3.17		4.26	3.13	2.96	2.72	3.59	3.22	2.38	3.49			3.49	3.67	4.01	3.95	3.67	4.26	4.35	3.78	4.2	4.91
	26	3.73	3.04	3.59	3.4	3.41	3.16	3.05	4.05		3.4	3.82	3.22	5.28	4.63	4.31	3.86	3.16	3.99		3.22	3.58	2.69	3.05	4	2.91	2.74	3.28			4.77	4.17	3.74	4.78	5.08	4.23	3.96	5.41	4.08	4.08
	27	3.91	3.75	3.22	3.55	3.31	4.45	3.02	3.76		3.22	3.34	3.24	3.92	3.83	4.33	3.71	4.45	4		3.02	3.53	2.69	3.47	3.75	3.42	4.17	3.55			5.2	3.33	3.81	3.66	3.83	4.17	2.84	3.65	3.8	4.26
	28	3.47	2.72	2.79	3.25	2.74	3.45	3.78	2.91		3.51	3.72	5.99	4.01	5.97	3.92	4.12	4.96	4.99		3.22	2.87	2.91	3.26	3.22	3.06	3.3	3.61			4.85	5.42	4.73	6.51	3.73	5.07	3.34	3.63	4.14	4.82
	Figure S2G
	RER	Ucp1KO:Ctrl: 22°C																			Ucp1KO:ABX: 22°C
	7:28	0.835	0.848	0.787	0.976	0.903	0.978	0.94	0.975												1.01	0.964	0.895	0.899	0.923	0.963	0.977
	7:34	0.838	0.828	0.753	0.968	0.928	0.979	0.959	0.941												1.007	0.938	0.909	0.929	0.927	0.956	0.974
	7:40	0.877	0.823	0.745	0.971	0.911	0.98	0.957	0.92												1.007	0.921	0.906	0.939	0.904	0.957	0.979
	7:46	0.896	0.835	0.728	0.949	0.919	0.948	0.984	0.913												1.002	0.935	0.92	0.927	0.876	0.919	0.969
	7:52	0.907	0.8	0.728	0.95	0.903	0.966	0.977	0.939												1.01	0.923	0.886	0.954	0.882	0.932	0.957
	7:58	0.884	0.772	0.732	0.967	0.913	0.957	0.993	0.926												1.018	0.953	0.907	0.964	0.879	0.924	0.951
	8:04	0.909	0.79	0.758	0.95	0.898	0.979	0.986	0.913												0.985	0.976	0.908	0.96	0.872	0.924	0.936
	8:10	0.897	0.772	0.784	0.984	0.942	0.961	1.008	0.891												0.967	0.999	0.868	0.962	0.866	0.91	0.926
	8:16	0.927	0.798	0.814	0.97	0.899	0.967	0.997	0.893												0.966	0.996	0.867	0.992	0.893	0.912	0.922
	8:22	0.896	0.812	0.837	0.985	0.886	0.957	0.965	0.896												0.932	1.018	0.888	0.967	0.903	0.894	0.933
	8:28	0.898	0.817	0.846	0.988	0.899	0.955	0.937	0.885												0.949	1.015	0.911	0.95	0.895	0.909	0.931
	8:34	0.92	0.8	0.852	0.976	0.881	0.982	0.961	0.884												0.967	0.985	0.913	0.973	0.916	0.922	0.964
	8:40	0.937	0.781	0.883	0.985	0.866	0.95	0.962	0.888												0.973	1.03	0.938	0.971	0.932	0.927	0.969
	8:46	0.92	0.755	0.87	0.982	0.844	0.944	0.953	0.871												0.971	1.022	0.941	0.98	0.954	0.936	0.966
	8:52	0.948	0.767	0.851	0.973	0.868	0.92	0.932	0.887												0.985	1.01	0.941	0.984	0.927	0.951	0.957
	8:58	0.93	0.736	0.883	0.983	0.866	0.884	0.953	0.896												0.937	1.016	0.918	0.981	0.886	0.941	0.958
	9:04	0.919	0.728	0.858	0.974	0.875	0.888	0.965	0.914												0.942	1.021	0.932	1.015	0.977	0.951	0.962
	9:10	0.92	0.707	0.864	0.953	0.894	0.909	0.953	0.896												0.971	1.007	0.989	1.037	0.968	0.948	0.98
	9:16	0.917	0.704	0.843	0.958	0.896	0.916	0.972	0.897												0.996	1.042	1.013	0.985	0.977	0.957	0.971
	9:22	0.91	0.72	0.845	0.957	0.898	0.934	0.96	0.91												0.964	1.024	1.025	0.988	0.987	0.936	0.993
	9:28	0.933	0.72	0.862	0.955	0.891	0.93	0.966	0.906												0.961	1.012	0.994	0.988	0.964	0.965	1.006
	9:34	0.953	0.737	0.882	0.953	0.884	0.907	0.956	0.901												0.997	1.027	0.994	0.979	0.954	0.929	1.014
	9:40	0.947	0.755	0.892	0.953	0.896	0.929	0.932	0.907												0.966	1.012	0.979	0.981	0.932	0.96	1.01
	9:46	0.934	0.752	0.916	0.978	0.896	0.889	0.939	0.858												0.956	1.03	0.949	0.978	0.957	0.953	1.012
	9:52	0.925	0.759	0.92	0.993	0.867	0.891	0.954	0.866												0.911	0.999	0.958	0.969	0.969	0.954	1.007
	9:58	0.921	0.762	0.9	0.992	0.862	0.891	0.966	0.867												0.903	0.999	0.979	1.012	0.98	0.943	0.992
	10:04	0.935	0.784	0.872	0.963	0.905	0.904	0.984	0.884												0.852	1.037	0.952	0.983	0.956	0.94	0.998
	10:10	0.922	0.78	0.878	0.978	0.876	0.861	0.995	0.871												0.889	1.01	0.932	0.954	0.956	0.917	1.005
	10:16	0.916	0.808	0.877	0.938	0.885	0.875	0.952	0.879												0.896	1.034	0.912	0.894	0.942	0.926	1.029
	10:22	0.864	0.775	0.88	0.952	0.904	0.881	0.934	0.859												0.927	1.012	0.927	0.894	0.941	0.935	1.008
	10:28	0.862	0.76	0.887	0.967	0.896	0.862	0.935	0.82												0.953	1.013	0.95	0.893	0.961	0.959	1.003
	10:34	0.856	0.74	0.852	0.931	0.911	0.867	0.932	0.826												0.955	1.027	0.96	0.913	0.951	0.942	1.008
	10:40	0.837	0.74	0.855	0.942	0.901	0.864	0.913	0.79												0.939	1.01	0.954	0.916	0.938	0.952	1.001
	10:46	0.858	0.747	0.849	0.968	0.879	0.867	0.94	0.829												0.96	1.03	0.95	0.924	0.922	0.964	1.006
	10:52	0.854	0.728	0.816	0.962	0.881	0.874	0.946	0.833												0.93	1.044	0.938	0.939	0.935	0.956	1.044
	10:58	0.851	0.707	0.823	0.97	0.87	0.901	0.934	0.833												0.942	1.027	0.962	0.912	0.948	0.919	0.999
	11:04	0.837	0.695	0.822	0.983	0.871	0.93	0.929	0.798												0.971	1.006	0.953	0.935	0.905	0.956	1
	11:10	0.824	0.707	0.819	0.974	0.865	0.931	0.929	0.775												0.976	1.024	0.935	0.935	0.915	0.887	0.986
	11:16	0.857	0.701	0.809	0.959	0.857	0.932	0.927	0.804												0.954	1.007	0.941	0.915	0.906	0.952	0.97
	11:22	0.889	0.698	0.786	0.974	0.836	0.911	0.95	0.835												0.984	1.019	0.969	0.914	0.914	0.9	0.968
	11:28	0.859	0.721	0.792	0.997	0.855	0.909	0.977	0.826												0.97	1.001	0.988	0.917	0.944	0.947	0.953
	11:34	0.919	0.717	0.781	0.952	0.9	0.909	0.958	0.855												0.971	0.966	0.962	0.888	0.961	0.938	0.947
	11:40	0.899	0.707	0.775	0.981	0.867	0.919	0.907	0.845												0.974	0.962	0.966	0.916	0.975	0.966	0.981
	11:46	0.882	0.721	0.82	0.97	0.898	0.927	0.932	0.842												0.943	0.947	0.963	0.851	0.915	0.958	0.969
	11:52	0.817	0.714	0.847	0.967	0.903	0.929	0.938	0.831												0.922	0.937	0.966	0.863	0.898	0.958	0.999
	11:58	0.797	0.707	0.883	0.962	0.911	0.898	0.938	0.864												0.931	0.944	0.938	0.924	0.929	0.964	0.99
	12:04	0.796	0.71	0.862	0.968	0.919	0.903	0.902	0.847												0.932	0.916	0.935	0.896	0.966	0.968	0.983
	12:10	0.767	0.712	0.859	0.958	0.918	0.918	0.932	0.85												0.947	0.894	0.915	0.898	0.952	0.956	0.945
	12:16	0.749	0.682	0.876	0.934	0.901	0.921	0.989	0.879												0.927	0.903	0.934	0.933	0.952	0.982	0.938
	12:22	0.753	0.686	0.866	0.93	0.925	0.873	0.968	0.844												0.939	0.874	0.924	0.924	0.942	0.961	0.954
	12:28	0.804	0.694	0.847	0.925	0.904	0.871	0.974	0.866												0.921	0.874	0.897	0.972	0.934	0.995	0.969
	12:34	0.824	0.713	0.87	0.933	0.94	0.9	0.998	0.835												0.913	0.874	0.892	0.962	0.953	0.978	0.978
	12:40	0.835	0.721	0.838	0.924	0.94	0.926	0.994	0.856												0.898	0.85	0.911	0.908	0.938	0.982	0.967
	12:46	0.829	0.691	0.826	0.919	0.932	0.919	0.972	0.841												0.882	0.832	0.929	0.955	0.954	0.998	0.986
	12:52	0.797	0.66	0.821	0.92	0.922	0.908	0.907	0.797												0.883	0.842	0.919	0.937	0.908	0.968	0.998
	12:58	0.783	0.662	0.853	0.906	0.901	0.924	0.927	0.781												0.877	0.898	0.946	0.923	0.909	0.962	0.977
	13:04	0.789	0.707	0.871	0.901	0.907	0.898	0.945	0.792												0.843	0.867	0.931	0.932	0.88	0.965	0.984
	13:10	0.76	0.688	0.85	0.908	0.909	0.914	0.947	0.797												0.799	0.886	0.912	0.915	0.912	0.944	0.981
	13:16	0.765	0.679	0.852	0.924	0.906	0.925	0.981	0.79												0.839	0.898	0.891	0.954	0.884	0.946	0.992
	13:22	0.768	0.701	0.867	0.958	0.905	0.932	0.98	0.787												0.833	0.937	0.893	1.001	0.898	0.925	0.999
	13:28	0.778	0.683	0.876	0.933	0.896	0.937	0.957	0.778												0.886	0.914	0.862	0.964	0.908	0.928	0.985
	13:34	0.801	0.685	0.907	0.936	0.901	0.926	0.978	0.774												0.885	0.917	0.891	0.96	0.931	0.937	0.98
	13:40	0.815	0.726	0.871	0.934	0.912	0.919	0.962	0.782												0.921	0.903	0.873	0.963	0.934	0.919	0.971
	13:46	0.836	0.738	0.856	0.967	0.944	0.904	0.989	0.835												0.938	0.89	0.894	0.976	0.913	0.927	0.973
	13:52	0.848	0.788	0.865	0.905	0.917	0.928	1.002	0.829												0.936	0.863	0.896	0.958	0.919	0.933	0.965
	13:58	0.853	0.77	0.892	0.912	0.946	0.915	1.006	0.849												0.93	0.847	0.923	0.947	0.891	0.935	0.942
	14:04	0.874	0.781	0.862	0.922	0.944	0.923	0.999	0.869												0.927	0.85	0.952	0.929	0.91	0.981	0.939
	14:10	0.893	0.783	0.874	0.9	0.939	0.976	0.98	0.9												0.908	0.842	0.959	0.901	0.905	0.962	0.915
	14:16	0.896	0.784	0.87	0.947	0.926	0.957	0.982	0.893												0.905	0.837	0.941	0.864	0.896	0.968	0.912
	14:22	0.914	0.794	0.855	0.989	0.925	0.928	0.924	0.852												0.934	0.828	0.912	0.893	0.906	0.961	0.924
	14:28	0.89	0.778	0.862	0.924	0.924	0.944	0.921	0.855												0.954	0.8	0.941	0.929	0.915	0.961	0.949
	14:34	0.908	0.75	0.858	0.959	0.882	0.947	0.917	0.842												0.962	0.796	0.935	0.915	0.932	0.956	0.963
	14:40	0.892	0.762	0.858	0.941	0.894	0.94	0.937	0.866												1.016	0.868	0.941	0.925	0.901	0.96	0.97
	14:46	0.876	0.74	0.864	0.938	0.909	0.938	0.94	0.884												1.018	0.891	0.916	0.916	0.893	0.96	0.95
	14:52	0.885	0.74	0.802	0.932	0.896	0.944	0.938	0.884												0.988	0.922	0.944	0.948	0.902	0.956	0.969
	14:58	0.876	0.738	0.782	0.924	0.896	0.949	0.927	0.85												0.99	0.903	0.973	0.954	0.878	0.911	0.944
	15:04	0.876	0.726	0.758	0.941	0.874	0.96	0.956	0.872												0.994	0.927	0.948	0.928	0.829	0.941	0.958
	15:10	0.886	0.723	0.778	0.908	0.861	0.939	0.949	0.878												0.987	0.938	0.924	0.935	0.858	0.953	0.964
	15:16	0.92	0.717	0.78	0.9	0.876	0.967	0.973	0.886												0.991	0.958	0.925	0.925	0.894	0.931	0.99
	15:22	0.877	0.704	0.782	0.935	0.865	0.936	0.956	0.881												0.998	0.955	0.893	0.992	0.941	0.919	0.961
	15:28	0.93	0.717	0.745	0.935	0.851	0.935	0.943	0.855												0.983	0.964	0.916	0.983	0.926	0.94	0.98
	15:34	0.925	0.73	0.735	0.936	0.841	0.906	0.941	0.839												1.005	0.964	0.944	0.981	0.919	0.941	0.974
	15:40	0.925	0.762	0.736	0.909	0.841	0.922	0.935	0.83												1.002	0.952	0.981	1.005	0.933	0.957	0.944
	15:46	0.902	0.788	0.738	0.899	0.85	0.911	0.917	0.843												0.969	0.944	0.969	0.976	0.934	0.956	0.966
	15:52	0.916	0.779	0.77	0.918	0.831	0.878	0.915	0.794												0.983	0.947	0.941	0.985	0.95	0.983	0.957
	15:58	0.897	0.781	0.736	0.888	0.809	0.874	0.92	0.785												0.987	0.959	0.952	0.96	0.933	0.968	0.98
	16:04	0.968	0.846	0.752	0.928	0.83	0.898	0.912	0.774												1.005	0.946	0.945	0.95	0.942	0.973	1.002
	16:10	0.922	0.88	0.75	0.9	0.829	0.914	0.906	0.795												0.996	1.003	0.957	0.947	0.932	0.956	0.99
	16:16	0.959	0.875	0.744	0.899	0.801	0.914	0.903	0.786												1.003	0.987	0.944	0.975	0.944	0.94	0.98
	16:22	0.935	0.854	0.728	0.879	0.759	0.872	0.897	0.803												0.996	0.994	0.95	0.972	0.95	0.943	0.989
	16:28	0.925	0.834	0.733	0.88	0.748	0.875	0.889	0.819												0.967	0.979	0.919	0.964	0.96	0.95	0.984
	16:34	0.925	0.855	0.731	0.889	0.741	0.861	0.88	0.839												0.981	0.998	0.901	0.947	0.95	0.936	0.99
	16:40	0.91	0.821	0.719	0.912	0.744	0.846	0.854	0.855												0.933	0.989	0.91	0.944	0.92	0.927	1.008
	16:46	0.854	0.803	0.758	0.952	0.747	0.849	0.855	0.939												0.951	0.991	0.891	0.957	0.97	0.911	1.001
	16:52	0.892	0.737	0.777	0.967	0.716	0.84	0.867	0.915												0.981	0.977	0.908	0.962	0.927	0.916	0.973
	16:58	0.903	0.804	0.794	0.91	0.786	0.841	0.898	0.959												0.99	0.996	0.904	1.027	0.975	0.924	1.011
	17:04	0.894	0.793	0.785	0.92	0.787	0.845	0.862	0.934												1.026	1.014	0.913	1.002	0.934	0.917	0.999
	17:10	0.892	0.796	0.799	0.903	0.787	0.838	0.848	0.934												0.993	0.997	0.874	0.936	0.923	0.906	0.991
	17:16	0.817	0.738	0.755	0.907	0.763	0.86	0.823	0.937												0.997	1.006	0.901	0.959	0.897	0.862	1.004
	17:22	0.815	0.754	0.776	0.901	0.734	0.861	0.812	0.916												0.986	0.981	0.906	0.965	0.906	0.823	0.998
	17:28	0.844	0.755	0.75	0.908	0.751	0.847	0.806	0.912												0.985	0.989	0.885	0.985	0.926	0.855	1.006
	17:34	0.89	0.821	0.764	0.942	0.732	0.846	0.803	0.911												0.988	0.991	0.842	1.003	0.926	0.855	1.012
	17:40	0.89	0.848	0.773	0.942	0.782	0.872	0.792	0.881												0.972	0.93	0.8	0.989	0.894	0.89	1.004
	17:46	0.888	0.846	0.787	0.921	0.787	0.896	0.814	0.875												0.963	0.933	0.799	0.969	0.901	0.922	0.994
	17:52	0.867	0.803	0.819	0.958	0.793	0.882	0.849	0.872												0.937	0.924	0.829	0.96	0.889	0.924	0.975
	17:58	0.876	0.824	0.808	0.933	0.802	0.891	0.861	0.863												0.905	0.915	0.847	0.99	0.856	0.919	0.998
	18:04	0.847	0.832	0.837	0.942	0.809	0.901	0.867	0.874												0.891	0.869	0.897	0.971	0.872	0.917	0.965
	18:10	0.842	0.833	0.827	0.95	0.82	0.891	0.886	0.924												0.9	0.889	0.904	0.939	0.889	0.909	0.974
	18:16	0.845	0.863	0.851	0.976	0.828	0.91	0.924	0.906												0.887	0.874	0.89	0.939	0.938	0.922	0.975
	18:22	0.88	0.878	0.874	1.002	0.825	0.917	0.932	0.94												0.862	0.875	0.93	0.961	0.941	0.914	0.983
	18:28	0.883	0.865	0.882	0.989	0.833	0.915	0.929	0.949												0.901	0.891	0.91	0.947	0.951	0.922	0.988
	18:34	0.88	0.89	0.874	0.977	0.837	0.894	0.905	0.946												0.908	0.908	0.935	0.965	0.954	0.95	1.017
	18:40	0.915	0.89	0.873	0.945	0.807	0.942	0.918	0.938												0.935	0.886	0.941	0.947	0.938	0.953	0.997
	18:46	0.9	0.863	0.872	0.989	0.793	0.926	0.925	0.937												0.952	0.876	0.9	0.939	0.923	0.954	1.009
	18:52	0.925	0.892	0.88	1.006	0.809	0.919	0.925	0.925												0.938	0.842	0.911	0.981	0.934	0.951	1.021
	18:58	0.893	0.858	0.889	0.992	0.838	0.927	0.937	0.925												0.933	0.853	0.951	0.983	0.95	0.95	1.008
	19:04	0.902	0.885	0.882	0.977	0.862	0.91	0.94	0.925												0.963	0.848	0.953	0.984	0.955	0.946	0.998
	19:10	0.914	0.887	0.893	1.007	0.854	0.949	0.937	0.895												0.951	0.895	0.948	0.996	0.96	0.922	0.997
	19:16	0.894	0.899	0.917	0.979	0.891	0.94	0.941	0.937												0.98	0.908	0.952	0.961	0.939	0.924	1.017
	19:22	0.852	0.907	0.926	0.966	0.866	0.941	0.959	0.941												0.965	0.939	0.971	0.959	0.915	0.942	0.986
	19:28	0.84	0.891	0.908	0.967	0.903	0.934	0.959	0.953												0.957	0.974	0.944	0.983	0.937	0.957	1.012
	19:34	0.833	0.896	0.912	0.971	0.905	0.945	0.945	0.963												0.96	0.972	0.941	0.986	0.93	0.965	1.008
	19:40	0.797	0.904	0.931	0.99	0.9	0.935	0.945	0.956												0.945	0.96	0.973	0.995	0.926	0.988	0.992
	19:46	0.783	0.874	0.945	0.979	0.886	0.938	0.964	0.968												0.951	1.019	0.975	0.996	0.912	1	0.995
	19:52	0.746	0.854	0.937	0.992	0.868	0.957	0.977	0.952												0.937	0.995	0.979	0.98	0.905	0.992	0.999
	19:58	0.764	0.873	0.937	0.991	0.87	0.965	0.984	0.951												0.947	0.962	0.965	0.984	0.861	0.967	0.991
	20:04	0.765	0.879	0.913	1.002	0.856	0.959	0.97	0.949												0.936	0.963	0.939	1.004	0.881	0.98	0.99
	20:10	0.788	0.886	0.885	0.992	0.813	0.961	0.972	0.947												0.935	0.973	0.929	0.967	0.871	0.982	0.992
	20:16	0.833	0.862	0.868	0.993	0.781	0.959	0.943	0.955												0.97	0.948	0.898	0.982	0.879	0.963	0.97
	20:22	0.852	0.873	0.868	0.973	0.789	0.961	0.921	0.947												0.956	0.951	0.892	0.955	0.871	0.974	0.968
	20:28	0.883	0.866	0.876	0.951	0.819	0.965	0.913	0.941												0.972	0.943	0.884	0.963	0.87	0.98	0.963
	20:34	0.893	0.9	0.889	0.965	0.846	0.99	0.925	0.972												0.97	0.961	0.91	0.938	0.866	0.971	0.983
	20:40	0.905	0.895	0.896	0.945	0.851	0.996	0.919	0.972												0.972	0.957	0.889	0.957	0.858	0.979	0.977
	20:46	0.897	0.938	0.91	0.934	0.857	1.027	0.907	0.977												0.97	0.966	0.868	0.962	0.876	0.948	0.964
	20:52	0.913	0.897	0.915	0.949	0.872	1.003	0.929	0.96												0.974	0.973	0.893	0.96	0.919	0.949	0.965
	20:58	0.894	0.908	0.918	0.935	0.879	0.991	0.939	0.959												1.018	0.971	0.852	0.949	0.91	0.936	1.006
	21:04	0.869	0.911	0.907	0.942	0.906	0.983	0.942	0.975												0.996	0.982	0.88	0.925	0.882	0.932	0.978
	21:10	0.868	0.899	0.913	0.938	0.932	0.998	0.941	0.971												0.978	0.998	0.89	0.935	0.891	0.949	0.97
	21:16	0.859	0.91	0.945	0.942	0.914	0.987	0.935	0.973												1.01	0.994	0.907	0.944	0.875	0.944	0.986
	21:22	0.855	0.935	0.958	0.922	0.913	0.994	0.936	0.978												1.014	0.984	0.913	0.936	0.858	0.922	1.001
	21:28	0.881	0.918	0.956	0.941	0.908	0.99	0.943	0.986												1.001	0.988	0.924	0.966	0.841	0.931	1.001
	21:34	0.895	0.923	0.958	0.975	0.927	0.979	0.97	0.985												0.996	0.93	0.888	0.994	0.859	0.94	1.01
	21:40	0.907	0.929	0.96	0.975	0.941	0.984	0.959	0.98												0.977	0.934	0.866	0.959	0.863	0.929	0.981
	21:46	0.923	0.916	0.963	0.988	0.912	0.989	0.967	0.977												0.992	0.92	0.837	0.944	0.876	0.907	1.001
	21:52	0.921	0.874	0.934	0.973	0.907	0.996	0.96	0.977												0.976	0.903	0.859	0.96	0.894	0.922	0.995
	21:58	0.907	0.882	0.914	0.965	0.931	1.003	0.988	0.974												0.981	0.912	0.859	0.994	0.922	0.934	0.988
	22:04	0.93	0.898	0.94	0.973	0.922	0.998	1.004	0.968												0.958	0.898	0.879	0.986	0.924	0.955	1.012
	22:10	0.938	0.882	0.943	0.967	0.934	0.992	1.006	0.947												0.989	0.92	0.867	0.976	0.899	0.971	1.014
	22:16	0.92	0.896	0.913	0.983	0.935	1	1.011	0.999												0.994	0.91	0.848	1	0.93	0.975	1.018
	22:22	0.89	0.899	0.903	0.959	0.942	0.967	0.994	0.987												0.993	0.942	0.876	0.99	0.885	0.986	1.031
	22:28	0.908	0.896	0.928	0.979	0.924	0.992	0.993	0.984												0.968	0.932	0.886	0.979	0.895	0.973	1.005
	22:34	0.912	0.891	0.934	1.004	0.968	0.989	0.984	0.976												0.983	0.94	0.92	0.955	0.877	0.97	1.012
	22:40	0.925	0.896	0.934	0.982	0.927	0.979	0.977	0.98												0.977	0.926	0.919	0.954	0.889	0.962	1.014
	22:46	0.923	0.902	0.943	0.97	0.924	0.956	0.955	0.968												1.017	0.975	0.93	0.965	0.842	0.954	0.988
	22:52	0.955	0.9	0.959	0.997	0.927	0.998	0.979	0.98												1	0.963	0.965	0.952	0.824	0.984	1.001
	22:58	0.934	0.915	0.95	1.008	0.923	0.981	0.982	1.003												1.025	0.954	0.975	0.951	0.85	0.945	1.006
	23:04	0.937	0.937	0.961	1.026	0.918	0.971	0.971	0.996												1.022	0.973	0.966	0.975	0.832	0.984	1.013
	23:10	0.959	0.918	0.945	1.021	0.912	0.979	0.986	0.991												1.039	0.965	0.962	0.983	0.829	0.977	0.999
	23:16	0.967	0.918	0.959	0.99	0.908	0.992	0.985	0.991												1.041	0.975	0.951	0.966	0.775	0.968	0.995
	23:22	0.957	0.925	0.947	0.996	0.905	0.961	0.969	0.98												1.003	0.936	0.928	0.973	0.805	0.969	0.991
	23:28	0.947	0.947	0.943	1	0.927	0.977	0.956	1.02												0.982	0.942	0.888	0.951	0.82	0.975	0.981
	23:34	0.957	0.925	0.936	1.007	0.926	0.968	0.949	0.97												0.987	0.936	0.876	0.947	0.829	0.981	0.981
	23:40	0.958	0.925	0.959	1.007	0.897	0.97	0.913	0.985												1.016	0.945	0.882	0.942	0.833	0.99	0.971
	23:46	0.959	0.941	0.952	1.007	0.95	0.996	0.916	0.994												0.997	0.952	0.895	0.947	0.821	1.037	0.974
	23:52	0.951	0.92	0.952	0.998	0.917	0.996	0.929	1.007												0.988	0.955	0.916	0.918	0.849	1.025	0.984
	23:58	0.945	0.945	0.956	1.006	0.928	0.94	0.961	0.989												0.991	0.937	0.904	0.944	0.874	0.977	0.992
	0:04	0.957	0.946	0.975	1.01	0.941	0.974	0.955	0.997												1.004	0.952	0.885	0.939	0.888	0.973	0.977
	0:10	0.938	0.93	0.958	0.986	0.928	0.962	0.959	1.027												1.003	0.949	0.87	0.944	0.873	0.985	0.975
	0:16	0.923	0.932	0.945	0.985	0.909	0.962	0.968	1												1.007	0.958	0.891	0.924	0.872	0.965	0.977
	0:22	0.892	0.92	0.93	0.98	0.894	0.948	0.947	1.024												1.008	0.949	0.864	0.913	0.875	0.929	0.972
	0:28	0.931	0.922	0.935	0.99	0.919	0.952	0.935	0.999												0.996	0.955	0.86	0.96	0.865	0.897	0.98
	0:34	0.949	0.959	0.941	1.011	0.919	0.919	0.915	0.987												1.001	0.945	0.873	0.937	0.848	0.875	0.974
	0:40	0.939	0.945	0.955	0.989	0.929	0.976	0.895	1.016												1.009	0.934	0.872	0.966	0.863	0.871	0.964
	0:46	0.937	0.943	0.949	0.997	0.9	0.987	0.882	1.004												1.006	0.938	0.898	0.992	0.891	0.873	0.986
	0:52	0.962	0.94	0.938	0.983	0.874	0.95	0.909	0.982												0.979	0.923	0.88	0.976	0.881	0.859	0.985
	0:58	0.973	0.941	0.941	0.971	0.935	0.942	0.903	0.982												0.993	0.94	0.908	0.978	0.931	0.881	0.969
	1:04	0.984	0.935	0.928	0.972	0.922	0.944	0.89	1.013												0.991	0.957	0.922	0.992	0.947	0.907	0.97
	1:10	0.964	0.932	0.92	0.953	0.903	0.907	0.89	0.973												0.983	1.004	0.939	1	0.939	0.92	0.959
	1:16	0.944	0.922	0.924	0.977	0.93	0.926	0.89	0.965												0.995	0.997	0.952	0.994	0.907	0.884	0.933
	1:22	0.964	0.947	0.906	0.976	0.935	0.908	0.963	0.994												0.979	0.999	0.948	0.964	0.903	0.878	0.953
	1:28	0.953	0.959	0.917	0.971	0.913	0.915	0.951	0.99												0.984	0.966	0.939	0.992	0.875	0.846	0.952
	1:34	0.939	0.938	0.907	1.027	0.92	0.904	0.917	0.977												0.999	0.925	0.95	0.955	0.845	0.85	0.963
	1:40	0.922	0.943	0.873	1.013	0.922	0.903	0.94	0.989												0.959	0.928	0.945	0.955	0.855	0.83	0.948
	1:46	0.934	0.94	0.901	1.005	0.916	0.868	0.939	1.013												0.956	0.885	0.92	0.934	0.836	0.842	0.934
	1:52	0.927	0.94	0.91	1.011	0.93	0.903	0.922	0.987												0.951	0.863	0.908	0.915	0.823	0.849	0.91
	1:58	0.909	0.925	0.91	1.011	0.925	0.93	0.925	0.981												0.919	0.894	0.892	0.931	0.802	0.875	0.91
	2:04	0.907	0.883	0.912	1.008	0.875	0.922	0.939	0.994												0.94	0.943	0.909	0.917	0.824	0.932	0.911
	2:10	0.91	0.88	0.911	1.017	0.894	0.931	0.958	0.992												0.964	0.953	0.895	0.928	0.841	0.901	0.886
	2:16	0.904	0.861	0.929	1.001	0.913	0.941	0.953	0.984												0.965	0.976	0.876	0.975	0.86	0.926	0.901
	2:22	0.915	0.883	0.921	1.01	0.919	0.889	0.967	0.981												0.97	0.955	0.897	0.944	0.864	0.937	0.877
	2:28	0.937	0.873	0.935	1	0.925	0.944	0.989	0.996												1.001	0.962	0.867	0.994	0.929	0.926	0.895
	2:34	0.945	0.856	0.942	1.004	0.925	0.947	1.001	1.015												1.012	0.965	0.862	0.988	0.938	0.926	0.919
	2:40	0.918	0.838	0.928	0.997	0.901	0.952	0.973	1.008												0.975	0.955	0.817	0.998	0.948	0.947	0.941
	2:46	0.917	0.825	0.952	0.988	0.954	0.934	0.999	0.991												0.984	0.956	0.856	0.96	0.921	0.95	0.948
	2:52	0.895	0.825	0.96	0.991	0.925	0.923	0.945	0.995												0.966	0.957	0.88	0.928	0.9	0.975	0.954
	2:58	0.891	0.829	0.947	1.013	0.902	0.902	0.921	0.989												0.986	0.996	0.923	0.88	0.918	0.992	0.944
	3:04	0.895	0.822	0.957	0.994	0.914	0.904	0.925	0.972												1.018	1.009	0.912	0.897	0.929	0.964	0.946
	3:10	0.899	0.858	0.939	0.956	0.91	0.942	0.92	0.97												1.024	1.019	0.899	0.917	0.925	0.962	0.973
	3:16	0.883	0.877	0.955	0.937	0.865	0.919	0.911	0.976												0.978	0.994	0.898	0.885	0.908	0.973	0.962
	3:22	0.857	0.884	0.961	0.94	0.93	0.947	0.958	0.978												0.964	0.95	0.88	0.916	0.948	0.986	0.93
	3:28	0.87	0.896	0.949	0.956	0.897	0.903	0.963	0.986												0.929	0.982	0.861	0.95	0.888	0.99	0.915
	3:34	0.86	0.889	0.895	0.918	0.92	0.835	0.973	0.984												0.897	0.956	0.833	0.979	0.904	1.013	0.907
	3:40	0.857	0.876	0.878	0.952	0.902	0.86	0.963	0.984												0.903	0.932	0.788	0.97	0.917	0.987	0.917
	3:46	0.872	0.888	0.877	0.95	0.956	0.892	0.943	0.979												0.901	0.9	0.841	0.962	0.927	0.982	0.95
	3:52	0.853	0.878	0.867	0.976	0.886	0.892	0.92	0.95												0.927	0.886	0.852	0.965	0.92	0.978	0.944
	3:58	0.892	0.881	0.86	0.969	0.922	0.915	0.927	0.925												0.945	0.87	0.879	0.986	0.944	0.967	0.935
	4:04	0.93	0.882	0.913	1.004	0.897	0.896	0.903	0.954												0.945	0.852	0.887	0.979	0.953	0.931	0.958
	4:10	0.935	0.882	0.941	1	0.916	0.863	0.918	0.944												0.94	0.853	0.923	0.964	0.942	0.955	0.979
	4:16	0.915	0.904	0.935	0.99	0.917	0.898	0.941	0.96												0.932	0.855	0.936	0.963	0.927	0.95	0.967
	4:22	0.93	0.893	0.924	0.951	0.916	0.878	0.925	0.985												0.968	0.911	0.958	0.956	0.894	0.955	0.967
	4:28	0.916	0.91	0.931	0.945	0.854	0.882	0.939	0.957												0.945	0.936	0.914	0.95	0.876	0.974	0.95
	4:34	0.941	0.895	0.9	0.93	0.889	0.898	0.95	0.969												0.964	0.949	0.873	0.933	0.844	0.966	0.922
	4:40	0.932	0.884	0.923	0.947	0.918	0.917	0.932	0.972												0.989	0.966	0.882	0.933	0.852	0.978	0.908
	4:46	0.923	0.892	0.922	0.947	0.905	0.859	0.929	0.985												0.996	0.981	0.87	0.935	0.864	0.984	0.897
	4:52	0.927	0.872	0.919	0.913	0.92	0.9	0.908	1.005												1.001	0.952	0.863	0.991	0.866	1.006	0.918
	4:58	0.913	0.859	0.927	0.96	0.922	0.921	0.894	0.985												0.989	0.942	0.846	0.982	0.869	1.016	0.912
	5:04	0.922	0.869	0.926	0.96	0.878	0.934	0.888	0.995												0.942	0.908	0.82	1.023	0.847	0.97	0.931
	5:10	0.897	0.861	0.94	0.975	0.933	0.962	0.86	0.982												0.948	0.914	0.886	0.977	0.877	0.989	0.915
	5:16	0.911	0.858	0.932	0.969	0.899	0.966	0.859	0.999												0.962	0.88	0.884	0.998	0.897	0.974	0.9
	5:22	0.927	0.852	0.947	0.96	0.916	0.89	0.847	0.977												0.955	0.877	0.897	0.987	0.903	0.959	0.91
	5:28	0.92	0.833	0.937	0.924	0.892	0.936	0.893	0.96												0.985	0.908	0.886	0.966	0.901	0.93	0.896
	5:34	0.917	0.837	0.937	0.963	0.921	0.961	0.918	0.962												0.977	0.933	0.891	0.989	0.878	0.914	0.908
	5:40	0.94	0.798	0.947	0.983	0.86	0.93	0.912	0.983												0.999	0.973	0.931	0.981	0.895	0.89	0.895
	5:46	0.93	0.807	0.952	0.995	0.919	0.948	0.917	0.988												1.003	0.955	0.946	0.969	0.965	0.907	0.886
	5:52	0.929	0.797	0.956	0.993	0.896	0.921	0.919	0.992												1.026	0.958	0.918	0.999	0.956	0.907	0.926
	5:58	0.904	0.835	0.963	1.005	0.877	0.896	0.96	0.998												1.001	0.913	0.895	0.975	0.944	0.914	0.905
	6:04	0.886	0.861	0.941	1.021	0.903	0.96	0.95	1.008												1.015	0.886	0.891	0.952	0.923	0.917	0.956
	6:10	0.875	0.844	0.924	0.968	0.881	0.936	0.947	0.993												1.027	0.864	0.866	0.957	0.898	0.919	0.948
	6:16	0.857	0.84	0.908	0.959	0.805	0.924	0.929	0.975												1.006	0.832	0.851	0.958	0.887	0.95	0.944
	6:22	0.85	0.86	0.906	0.975	0.836	0.934	0.949	0.995												1.016	0.839	0.872	0.962	0.864	0.946	0.925
	6:28	0.869	0.86	0.918	0.99	0.861	0.955	0.914	0.992												1.019	0.852	0.902	0.958	0.87	0.959	0.929
	6:34	0.852	0.864	0.923	1	0.878	0.879	0.904	0.942												1.022	0.911	0.932	0.967	0.86	0.943	0.922
	6:40	0.851	0.848	0.893	1.02	0.901	0.924	0.901	0.946												1.03	0.927	0.95	1.022	0.889	0.943	0.922
	6:46	0.84	0.81	0.89	1.008	0.882	0.927	0.898	0.947												1.04	0.953	0.91	0.991	0.944	0.961	0.922
	6:52	0.832	0.815	0.887	0.983	0.854	0.959	0.89	0.974												1.021	0.967	0.849	0.995	0.91	0.91	0.92
	6:58	0.838	0.779	0.868	0.992	0.905	0.987	0.898	0.97												1.035	0.957	0.844	0.977	0.867	0.888	0.889
	7:04	0.853	0.77	0.86	0.982	0.895	0.962	0.915	0.967												1.015	0.948	0.813	0.966	0.839	0.854	0.886
	7:10	0.892	0.763	0.859	0.978	0.882	0.896	0.934	0.983												0.979	0.973	0.824	0.944	0.834	0.869	0.887
	7:16	0.882	0.746	0.873	0.945	0.906	0.939	0.923	0.998												0.991	0.95	0.831	0.975	0.839	0.837	0.877
	7:22	0.877	0.74	0.875	0.903	0.917	0.926	0.927	0.963												0.983	0.939	0.811	0.964	0.819	0.851	0.905
	7:28	0.876	0.745	0.895	0.889	0.855	0.923	0.932	0.964												1.011	0.951	0.794	0.952	0.811	0.872	0.908
	7:34	0.855	0.739	0.882	0.892	0.91	0.924	0.937	0.982												1.013	0.926	0.785	0.973	0.807	0.885	0.933
	7:40	0.854	0.73	0.867	0.903	0.908	0.924	0.954	0.966												1.019	0.932	0.758	0.941	0.813	0.917	0.911
	7:46	0.851	0.754	0.86	0.882	0.889	0.847	0.937	0.984												1.003	0.895	0.741	0.941	0.845	0.943	0.903
	7:52	0.828	0.739	0.847	0.92	0.899	0.896	0.95	0.94												0.953	0.88	0.738	0.864	0.821	0.937	0.882
	7:58	0.807	0.744	0.799	0.869	0.872	0.881	0.95	0.945												0.971	0.859	0.798	0.886	0.835	0.938	0.887
	8:04	0.818	0.758	0.802	0.89	0.836	0.847	0.964	0.963												0.942	0.853	0.781	0.922	0.853	0.944	0.867
	8:10	0.824	0.743	0.792	0.875	0.837	0.896	0.96	0.956												0.937	0.855	0.809	0.922	0.86	0.933	0.908
	8:16	0.866	0.76	0.794	0.889	0.851	0.871	0.968	0.97												0.96	0.869	0.851	0.931	0.878	0.919	0.913
	8:22	0.877	0.782	0.795	0.93	0.835	0.806	0.975	0.964												0.953	0.894	0.862	0.947	0.885	0.963	0.91
	8:28	0.923	0.794	0.801	0.963	0.875	0.852	0.966	0.982												0.931	0.923	0.889	0.955	0.886	0.954	0.911
	8:34	0.927	0.806	0.81	0.924	0.872	0.844	0.968	1.001												0.925	0.93	0.92	0.928	0.918	0.963	0.942
	8:40	0.949	0.793	0.837	0.953	0.823	0.824	0.962	1.002												0.917	0.909	0.935	0.966	0.898	0.99	0.951
	8:46	0.951	0.799	0.854	0.967	0.889	0.816	0.982	1.015												0.938	0.933	0.928	0.961	0.895	0.972	0.973
	8:52	0.922	0.779	0.909	1.011	0.844	0.806	0.932	0.989												0.923	0.954	0.925	0.939	0.867	0.971	0.975
	8:58	0.973	0.769	0.926	0.963	0.848	0.748	0.901	0.987												0.979	0.951	0.969	0.936	0.9	0.97	0.982
	9:04	0.964	0.776	0.915	1.04	0.867	0.786	0.912	1.013												0.986	0.979	0.954	1.019	0.91	1.01	0.963
	9:10	0.959	0.776	0.908	0.998	0.894	0.776	0.891	1.001												0.979	0.948	0.961	0.989	0.972	1.008	0.983
	9:16	0.977	0.769	0.933	1.009	0.823	0.79	0.912	0.995												0.962	0.982	0.965	1.001	0.973	1.011	0.997
	9:22	0.974	0.754	0.939	1	0.881	0.809	0.925	1.002												0.961	0.995	0.984	1.003	0.963	0.995	0.994
	9:28	0.953	0.747	0.95	1.002	0.859	0.767	0.924	0.994												0.925	0.998	0.962	0.969	0.961	0.98	0.988
	9:34	0.971	0.749	0.933	0.997	0.85	0.711	0.924	0.966												0.939	0.987	0.944	0.94	0.936	0.954	0.994
	9:40	0.99	0.762	0.954	0.989	0.863	0.745	0.932	0.985												0.937	0.984	0.958	0.984	0.922	0.941	0.985
	9:46	0.983	0.74	0.954	1.005	0.894	0.756	0.924	0.964												0.964	0.985	1.002	0.968	0.92	0.953	0.983
	9:52	0.953	0.739	0.938	0.995	0.825	0.744	0.921	0.957												0.961	0.998	0.993	0.97	0.875	0.922	0.964
	9:58	0.973	0.732	0.947	0.999	0.91	0.756	0.929	0.975												0.938	0.991	0.986	0.944	0.826	0.937	0.979
	10:04	0.962	0.745	0.924	0.987	0.825	0.706	0.913	0.967												0.934	0.986	0.986	0.929	0.82	0.955	0.988
	10:10	0.972	0.794	0.928	0.992	0.793	0.67	0.949	0.972												0.915	1.004	0.971	0.939	0.818	0.973	0.968
	10:16	0.961	0.821	0.905	0.979	0.803	0.696	0.914	0.95												0.908	0.98	0.99	0.963	0.832	0.961	0.988
	10:22	0.984	0.85	0.887	0.987	0.821	0.714	0.954	0.96												0.898	0.975	0.981	0.962	0.85	0.967	0.973
	10:28	0.973	0.844	0.918	0.98	0.782	0.713	0.98	0.964												0.905	0.973	0.972	0.942	0.883	0.963	0.966
	10:34	0.96	0.809	0.906	0.991	0.818	0.743	0.959	0.972												0.891	0.98	0.935	0.953	0.906	0.996	0.996
	10:40	0.97	0.808	0.945	0.997	0.814	0.741	0.971	0.967												0.916	0.983	0.951	0.949	0.92	1.006	1.008
	10:46	0.967	0.799	0.916	0.985	0.79	0.733	0.943	0.965												0.92	0.983	0.958	0.965	0.935	0.98	0.978
	10:52	0.968	0.815	0.944	0.988	0.837	0.776	0.964	0.965												0.914	0.988	0.941	0.952	0.929	0.993	1
	10:58	0.925	0.755	0.916	0.963	0.836	0.812	0.965	0.945												0.927	0.957	0.954	0.965	0.922	1.003	0.971
	11:04	0.922	0.751	0.908	0.969	0.764	0.784	0.953	0.905												0.926	0.989	0.962	0.982	0.913	1.014	1.01
	11:10	0.896	0.742	0.927	0.975	0.818	0.801	0.945	0.911												0.894	1.007	0.969	0.951	0.911	0.986	1.004
	11:16	0.891	0.746	0.897	0.966	0.775	0.775	0.968	0.912												0.914	0.997	0.956	0.952	0.886	0.997	1.006
	11:22	0.886	0.796	0.911	0.931	0.755	0.734	0.961	0.904												0.863	0.997	0.959	0.93	0.894	0.994	1.001
	11:28	0.867	0.793	0.918	1.003	0.762	0.761	0.95	0.916												0.874	0.989	0.973	0.892	0.881	0.967	1.008
	11:34	0.882	0.815	0.926	1.002	0.774	0.735	0.941	0.887												0.868	0.999	0.916	0.883	0.893	0.956	0.983
	11:40	0.867	0.844	0.9	0.993	0.747	0.713	0.895	0.907												0.903	1.017	0.931	0.874	0.879	0.95	0.989
	11:46	0.877	0.842	0.884	0.994	0.811	0.754	0.895	0.932												0.901	1.003	0.963	0.859	0.877	0.957	0.964
	11:52	0.852	0.861	0.858	1.004	0.803	0.722	0.892	0.932												0.931	0.997	0.966	0.882	0.861	0.965	0.987
	11:58	0.854	0.863	0.876	1.002	0.795	0.688	0.876	0.946												0.914	0.96	0.948	0.88	0.879	0.967	0.995
	12:04	0.834	0.869	0.882	0.982	0.803	0.719	0.898	0.954												0.969	0.963	0.961	0.829	0.84	0.994	1.007
	12:10	0.831	0.831	0.9	0.977	0.851	0.757	0.932	0.946												0.953	0.991	0.98	0.847	0.826	0.963	0.988
	12:16	0.844	0.821	0.911	0.986	0.787	0.714	0.941	0.929												0.97	0.981	0.965	0.88	0.826	0.995	0.967
	12:22	0.861	0.831	0.939	0.967	0.841	0.727	0.917	0.929												0.955	0.979	0.941	0.864	0.823	0.997	0.995
	12:28	0.872	0.83	0.947	0.993	0.817	0.709	0.918	0.915												0.954	0.993	0.913	0.906	0.817	0.98	0.992
	12:34	0.899	0.809	0.953	0.997	0.781	0.657	0.929	0.924												0.965	0.994	0.929	0.905	0.858	0.964	0.988
	12:40	0.924	0.818	0.969	0.976	0.8	0.672	0.915	0.912												0.954	0.977	0.902	0.918	0.817	0.968	0.988
	12:46	0.922	0.815	0.892	0.916	0.834	0.734	0.924	0.922												0.958	0.984	0.891	0.917	0.823	0.987	0.993
	12:52	0.913	0.822	0.877	0.926	0.768	0.712	0.882	0.911												0.962	0.979	0.888	0.895	0.848	0.975	0.975
	12:58	0.933	0.801	0.863	0.909	0.835	0.724	0.886	0.886												0.963	0.966	0.871	0.889	0.878	0.943	0.971
	13:04	0.895	0.769	0.877	0.944	0.825	0.688	0.874	0.893												0.936	0.994	0.873	0.883	0.894	0.952	0.99
	13:10	0.905	0.794	0.864	0.937	0.784	0.621	0.924	0.903												0.915	0.966	0.929	0.847	0.864	0.956	0.967
	13:16	0.893	0.766	0.863	0.938	0.804	0.658	0.938	0.905												0.944	0.923	0.923	0.84	0.864	0.943	0.951
	13:22	0.873	0.749	0.9	0.971	0.855	0.699	0.915	0.878												0.941	0.936	0.938	0.832	0.901	0.93	0.961
	13:28	0.885	0.76	0.868	0.992	0.786	0.693	0.939	0.878												0.932	0.961	0.892	0.827	0.928	0.944	0.956
	13:34	0.888	0.742	0.866	1.017	0.851	0.699	0.911	0.863												0.957	0.972	0.954	0.827	0.918	0.969	0.975
	13:40	0.906	0.726	0.791	0.945	0.812	0.685	0.918	0.855												0.945	0.958	0.941	0.88	0.914	0.972	0.97
	13:46	0.893	0.74	0.772	0.939	0.793	0.624	0.884	0.875												0.959	0.987	0.911	0.891	0.883	0.958	0.951
	13:52	0.894	0.765	0.744	0.933	0.825	0.683	0.87	0.839												0.963	0.997	0.926	0.894	0.873	0.949	0.917
	13:58	0.889	0.772	0.779	0.935	0.814	0.735	0.87	0.831												0.941	0.965	0.873	0.916	0.872	0.939	0.951
	14:04	0.881	0.758	0.788	0.964	0.788	0.709	0.834	0.838												0.958	0.979	0.888	0.915	0.926	0.939	0.914
	14:10	0.881	0.75	0.768	0.957	0.824	0.774	0.841	0.849												0.952	0.994	0.851	0.922	0.916	0.908	0.908
	14:16	0.88	0.739	0.741	0.915	0.834	0.757	0.78	0.845												0.969	0.982	0.851	0.971	0.893	0.917	0.927
	14:22	0.878	0.729	0.749	0.947	0.831	0.727	0.82	0.905												0.946	0.98	0.824	0.944	0.923	0.919	0.911
	14:28	0.882	0.724	0.752	0.956	0.832	0.778	0.805	0.91												0.946	0.957	0.787	0.944	0.931	0.899	0.925
	14:34	0.889	0.727	0.741	0.95	0.858	0.777	0.799	0.916												0.943	0.937	0.81	0.953	0.896	0.905	0.91
	14:40	0.902	0.727	0.736	0.968	0.78	0.763	0.786	0.903												0.953	0.906	0.807	0.947	0.917	0.901	0.887
	14:46	0.906	0.721	0.71	0.947	0.812	0.758	0.796	0.92												0.938	0.885	0.846	0.903	0.912	0.871	0.866
	14:52	0.908	0.76	0.7	0.955	0.802	0.756	0.771	0.887												0.927	0.891	0.842	0.959	0.888	0.871	0.844
	14:58	0.9	0.771	0.719	0.925	0.802	0.681	0.769	0.898												0.903	0.897	0.868	0.974	0.873	0.854	0.85
	15:04	0.898	0.803	0.7	0.93	0.811	0.717	0.762	0.923												0.875	0.93	0.854	0.95	0.853	0.83	0.841
	15:10	0.915	0.815	0.733	0.971	0.86	0.739	0.755	0.923												0.886	0.936	0.849	0.942	0.836	0.831	0.876
	15:16	0.879	0.824	0.737	0.986	0.795	0.73	0.771	0.882												0.868	0.941	0.823	0.944	0.833	0.839	0.898
	15:22	0.867	0.842	0.731	0.963	0.853	0.752	0.758	0.856												0.859	0.974	0.808	0.944	0.798	0.829	0.884
	15:28	0.854	0.8	0.757	0.942	0.81	0.696	0.754	0.877												0.877	0.967	0.801	0.955	0.823	0.78	0.88
	15:34	0.847	0.787	0.739	0.954	0.834	0.63	0.747	0.847												0.861	0.939	0.799	0.932	0.798	0.78	0.895
	15:40	0.817	0.79	0.732	0.966	0.839	0.688	0.754	0.808												0.881	0.951	0.793	0.942	0.786	0.755	0.823
	15:46	0.798	0.748	0.738	0.928	0.843	0.703	0.727	0.822												0.883	0.914	0.768	0.95	0.758	0.76	0.858
	15:52	0.763	0.758	0.733	0.937	0.764	0.693	0.709	0.819												0.908	0.976	0.755	0.922	0.764	0.792	0.876
	15:58	0.763	0.743	0.714	0.921	0.815	0.73	0.72	0.854												0.895	0.95	0.743	0.909	0.752	0.837	0.891
	16:04	0.755	0.748	0.744	0.931	0.862	0.761	0.725	0.845												0.875	0.948	0.734	0.904	0.729	0.853	0.894
	16:10	0.764	0.764	0.747	0.934	0.839	0.723	0.731	0.898												0.855	0.961	0.756	0.897	0.762	0.905	0.951
	16:16	0.754	0.768	0.822	0.93	0.905	0.803	0.751	0.912												0.863	0.977	0.802	0.906	0.781	0.881	0.913
	16:22	0.751	0.8	0.801	0.94	0.894	0.775	0.75	0.911												0.845	0.971	0.814	0.908	0.803	0.852	0.931
	16:28	0.811	0.831	0.822	0.934	0.815	0.76	0.736	0.881												0.858	0.957	0.841	0.883	0.829	0.87	0.93
	16:34	0.785	0.838	0.815	0.905	0.871	0.779	0.733	0.888												0.872	0.956	0.812	0.874	0.818	0.869	0.953
	16:40	0.807	0.836	0.803	0.879	0.822	0.74	0.766	0.858												0.943	0.958	0.804	0.889	0.835	0.861	0.934
	16:46	0.82	0.815	0.812	0.904	0.814	0.709	0.775	0.842												0.913	0.927	0.803	0.889	0.836	0.891	0.924
	16:52	0.812	0.794	0.798	0.935	0.8	0.72	0.775	0.826												0.89	0.955	0.773	0.894	0.833	0.919	0.952
	16:58	0.798	0.784	0.808	0.895	0.842	0.749	0.789	0.85												0.883	0.946	0.81	0.881	0.824	0.911	0.963
	17:04	0.795	0.801	0.84	0.937	0.782	0.704	0.808	0.875												0.919	0.936	0.846	0.864	0.846	0.892	0.961
	17:10	0.79	0.802	0.855	0.949	0.836	0.743	0.792	0.903												0.881	0.962	0.854	0.827	0.815	0.927	0.978
	17:16	0.769	0.817	0.859	0.924	0.825	0.722	0.785	0.911												0.847	0.944	0.844	0.846	0.853	0.911	0.988
	17:22	0.784	0.821	0.847	0.949	0.827	0.697	0.776	0.898												0.848	0.946	0.894	0.884	0.865	0.927	0.963
	17:28	0.807	0.842	0.829	0.958	0.843	0.77	0.79	0.913												0.827	0.98	0.882	0.906	0.889	0.966	1.014
	17:34	0.832	0.869	0.817	0.925	0.872	0.798	0.79	0.905												0.827	0.963	0.915	0.89	0.905	0.957	0.976
	17:40	0.846	0.886	0.817	0.938	0.82	0.769	0.84	0.934												0.817	0.982	0.903	0.918	0.918	0.927	0.983
	17:46	0.833	0.9	0.846	0.965	0.852	0.78	0.829	0.929												0.795	0.959	0.921	0.938	0.914	0.927	0.966
	17:52	0.792	0.858	0.857	0.972	0.836	0.749	0.847	0.946												0.86	0.967	0.913	0.923	0.915	0.945	0.973
	17:58	0.812	0.848	0.892	0.98	0.816	0.686	0.844	0.96												0.877	0.971	0.938	0.922	0.864	0.951	0.988
	18:04	0.809	0.862	0.907	0.965	0.846	0.735	0.869	0.989												0.893	0.977	0.941	0.93	0.918	0.938	0.964
	18:10	0.79	0.882	0.917	0.958	0.868	0.731	0.839	0.988												0.91	0.988	0.934	0.974	0.894	0.94	1.023
	18:16	0.754	0.875	0.918	0.956	0.817	0.734	0.837	0.954												0.903	0.98	0.936	0.973	0.878	0.932	0.994
	18:22	0.776	0.876	0.902	0.989	0.861	0.761	0.849	0.951												0.905	0.971	0.931	0.961	0.858	0.947	1.004
	18:28	0.807	0.922	0.879	0.955	0.858	0.759	0.862	0.942												0.923	0.981	0.905	0.955	0.883	0.929	0.968
	18:34	0.836	0.904	0.904	0.942	0.814	0.72	0.906	0.977												0.927	0.978	0.921	0.94	0.863	0.931	0.984
	18:40	0.853	0.883	0.871	0.95	0.838	0.779	0.914	0.974												0.935	0.979	0.9	0.955	0.905	0.932	1.004
	18:46	0.852	0.908	0.93	0.992	0.838	0.81	0.94	0.994												0.955	0.974	0.939	0.975	0.88	0.937	1.006
	18:52	0.85	0.897	0.917	0.957	0.795	0.776	0.934	1.003												0.967	0.966	0.906	0.96	0.908	0.935	0.988
	18:58	0.853	0.915	0.934	1.006	0.855	0.793	0.934	0.984												0.968	0.971	0.918	0.997	0.926	0.938	1.001
	19:04	0.831	0.898	0.926	0.973	0.842	0.803	0.934	1.012												0.971	0.985	0.869	0.964	0.914	0.939	0.962
	19:10	0.822	0.902	0.932	0.995	0.825	0.743	0.914	1.002												0.948	0.98	0.902	0.958	0.941	0.942	0.961
	19:16	0.779	0.927	0.92	0.986	0.861	0.781	0.893	1.013												0.941	0.966	0.915	0.977	0.908	0.93	0.962
	19:22	0.806	0.925	0.92	0.974	0.9	0.788	0.912	0.997												0.924	0.979	0.919	0.967	0.908	0.949	0.962
	19:28	0.819	0.905	0.891	0.956	0.834	0.781	0.914	0.966												0.927	0.982	0.907	0.958	0.906	0.95	1.004
	19:34	0.854	0.918	0.9	1.002	0.862	0.838	0.927	0.984												0.936	1.003	0.902	0.967	0.897	0.931	0.993
	19:40	0.868	0.914	0.913	0.974	0.884	0.837	0.94	1												0.949	0.996	0.911	0.986	0.849	0.942	0.996
	19:46	0.88	0.911	0.931	0.988	0.892	0.79	0.955	0.962												0.95	0.971	0.891	0.984	0.827	0.957	0.997
	19:52	0.892	0.873	0.888	0.964	0.901	0.861	0.95	0.981												0.95	0.965	0.866	0.958	0.815	0.949	1.001
	19:58	0.866	0.852	0.887	0.949	0.884	0.852	0.924	0.965												0.953	0.932	0.857	0.947	0.792	0.951	0.978
	20:04	0.858	0.869	0.863	0.935	0.832	0.837	0.912	0.97												0.961	0.932	0.834	0.962	0.91	0.931	0.971
	20:10	0.852	0.881	0.843	0.918	0.882	0.865	0.897	0.954												0.954	0.923	0.819	0.919	0.854	0.933	0.951
	20:16	0.815	0.886	0.852	0.929	0.851	0.845	0.865	0.955												0.973	0.923	0.821	0.914	0.859	0.914	0.951
	20:22	0.82	0.881	0.858	0.891	0.842	0.817	0.832	0.933												0.98	0.935	0.815	0.905	0.862	0.9	0.944
	20:28	0.844	0.879	0.85	0.874	0.847	0.877	0.819	0.951												0.965	0.952	0.819	0.966	0.889	0.897	0.951
	20:34	0.847	0.911	0.883	0.837	0.864	0.914	0.858	0.972												0.985	0.918	0.812	0.929	0.922	0.9	0.929
	20:40	0.857	0.913	0.889	0.857	0.787	0.906	0.855	0.98												0.971	0.892	0.77	0.927	0.914	0.858	0.957
	20:46	0.864	0.903	0.906	0.844	0.826	0.929	0.893	0.952												0.953	0.875	0.776	0.88	0.916	0.861	0.956
	20:52	0.908	0.915	0.895	0.844	0.837	0.935	0.884	0.958												0.989	0.877	0.754	0.899	0.922	0.865	0.942
	20:58	0.917	0.927	0.909	0.86	0.821	0.871	0.902	0.966												0.981	0.85	0.778	0.92	0.928	0.893	0.941
	21:04	0.936	0.94	0.897	0.874	0.85	0.919	0.911	0.947												0.992	0.85	0.824	0.921	0.929	0.905	0.986
	21:10	0.94	0.933	0.892	0.903	0.87	0.941	0.916	0.937												0.994	0.803	0.854	0.91	0.92	0.898	1.022
	21:16	0.93	0.945	0.883	0.922	0.847	0.914	0.914	0.941												0.954	0.812	0.863	0.926	0.888	0.929	0.991
	21:22	0.962	0.927	0.91	0.92	0.889	0.928	0.947	0.942												0.965	0.823	0.877	0.967	0.92	0.951	0.994
	21:28	0.938	0.935	0.895	0.904	0.882	0.921	0.961	0.934												0.963	0.832	0.858	0.963	0.93	0.966	1.001
	21:34	0.965	0.962	0.907	0.9	0.886	0.875	0.967	0.934												1.007	0.852	0.86	0.978	0.923	0.966	0.993
	21:40	0.97	0.944	0.92	0.918	0.889	0.908	0.947	0.967												0.985	0.842	0.877	0.959	0.883	0.964	1.001
	21:46	0.976	0.923	0.91	0.94	0.897	0.943	0.946	0.959												0.942	0.863	0.873	0.942	0.865	0.964	1.002
	21:52	0.979	0.913	0.927	0.96	0.859	0.926	0.941	0.97												0.951	0.852	0.868	0.949	0.889	0.984	0.998
	21:58	0.968	0.935	0.942	0.955	0.884	0.925	0.936	0.988												0.945	0.832	0.886	0.95	0.897	0.993	0.974
	22:04	0.97	0.93	0.939	0.949	0.888	0.92	0.889	0.958												0.924	0.821	0.899	0.936	0.927	0.995	0.964
	22:10	0.959	0.874	0.953	0.931	0.846	0.869	0.878	0.975												0.93	0.835	0.849	0.936	0.932	0.974	0.964
	22:16	0.954	0.89	0.945	0.934	0.882	0.907	0.88	0.977												0.912	0.844	0.891	0.953	0.937	0.937	0.965
	22:22	0.941	0.881	0.935	0.931	0.894	0.912	0.898	0.993												0.917	0.84	0.911	0.97	0.915	0.932	0.956
	22:28	0.955	0.915	0.933	0.93	0.843	0.913	0.905	0.995												0.903	0.84	0.907	0.967	0.897	0.93	0.945
	22:34	0.945	0.927	0.928	0.924	0.874	0.929	0.928	1.007												0.907	0.852	0.919	0.924	0.89	0.911	0.943
	22:40	0.985	0.936	0.918	0.932	0.894	0.935	0.945	0.996												0.932	0.886	0.913	0.957	0.906	0.898	0.951
	22:46	0.973	0.925	0.927	0.947	0.863	0.849	0.945	1.006												0.914	0.838	0.915	0.944	0.912	0.929	0.984
	22:52	0.973	0.92	0.907	0.953	0.897	0.892	0.919	1.006												0.941	0.843	0.907	0.954	0.905	0.914	0.95
	22:58	0.966	0.925	0.9	0.943	0.894	0.896	0.943	0.998												0.96	0.816	0.871	0.95	0.901	0.939	0.982
	23:04	0.961	0.915	0.918	0.945	0.853	0.897	0.933	0.98												0.943	0.793	0.887	0.939	0.912	0.946	0.948
	23:10	0.966	0.905	0.958	0.945	0.92	0.93	0.955	0.994												0.987	0.8	0.892	0.906	0.885	0.951	0.922
	23:16	0.935	0.918	0.927	0.961	0.912	0.892	0.971	0.993												0.919	0.822	0.911	0.884	0.857	0.947	0.919
	23:22	0.965	0.91	0.931	0.972	0.882	0.857	0.963	0.989												0.933	0.848	0.936	0.903	0.844	0.943	0.936
	23:28	0.965	0.935	0.934	0.971	0.887	0.902	0.953	0.976												0.96	0.861	0.941	0.944	0.865	0.948	0.881
	23:34	0.96	0.922	0.936	0.973	0.906	0.908	0.96	0.962												0.968	0.887	0.944	0.924	0.857	0.957	0.882
	23:40	0.978	0.946	0.905	0.982	0.847	0.895	0.952	0.967												0.97	0.91	0.964	0.934	0.843	0.926	0.928
	23:46	0.972	0.917	0.888	0.957	0.913	0.912	0.947	0.959												0.992	0.907	0.95	0.938	0.817	0.925	0.976
	23:52	0.959	0.94	0.891	0.969	0.888	0.909	0.938	0.939												0.975	0.903	0.964	0.951	0.838	0.887	0.954
	23:58	0.957	0.935	0.895	0.974	0.888	0.84	0.97	0.945												0.943	0.848	0.955	0.961	0.846	0.886	0.928
	0:04	0.964	0.936	0.874	0.968	0.892	0.89	0.946	0.938												0.931	0.831	0.965	0.933	0.851	0.863	0.948
	0:10	0.953	0.93	0.885	0.994	0.914	0.898	0.971	0.966												0.942	0.842	0.927	0.935	0.846	0.862	0.984
	0:16	0.954	0.927	0.863	0.992	0.818	0.882	0.978	0.968												0.973	0.837	0.905	0.944	0.874	0.878	0.969
	0:22	0.948	0.958	0.839	0.988	0.899	0.914	0.959	0.961												0.967	0.817	0.879	0.944	0.886	0.885	0.946
	0:28	0.946	0.927	0.837	0.995	0.894	0.926	0.946	0.96												0.935	0.814	0.845	0.94	0.904	0.913	0.955
	0:34	0.914	0.918	0.838	0.996	0.882	0.869	0.958	0.973												0.98	0.879	0.868	0.947	0.885	0.891	0.959
	0:40	0.901	0.905	0.866	0.977	0.881	0.896	0.94	0.981												0.933	0.881	0.908	0.967	0.913	0.869	0.952
	0:46	0.898	0.864	0.878	0.963	0.894	0.906	0.932	0.966												0.945	0.842	0.923	0.942	0.915	0.865	0.91
	0:52	0.902	0.89	0.892	0.954	0.844	0.901	0.924	0.98												0.945	0.83	0.906	0.963	0.914	0.871	0.904
	0:58	0.878	0.866	0.902	0.952	0.894	0.881	0.922	1.016												0.948	0.842	0.909	0.947	0.888	0.884	0.937
	1:04	0.88	0.893	0.93	0.945	0.904	0.865	0.927	0.982												0.936	0.854	0.89	0.925	0.87	0.922	0.98
	1:10	0.884	0.885	0.927	0.938	0.88	0.793	0.914	0.995												0.948	0.831	0.898	0.958	0.839	0.909	0.967
	1:16	0.881	0.927	0.935	0.953	0.888	0.863	0.929	0.985												0.918	0.821	0.919	0.944	0.824	0.897	0.977
	1:22	0.893	0.923	0.897	0.925	0.884	0.858	0.914	0.953												0.919	0.808	0.968	0.955	0.798	0.903	0.944
	1:28	0.897	0.912	0.903	0.915	0.841	0.853	0.912	0.934												0.929	0.792	0.966	0.949	0.805	0.904	0.994
	1:34	0.887	0.92	0.916	0.924	0.911	0.867	0.884	0.943												0.931	0.789	0.97	0.942	0.846	0.884	1.023
	1:40	0.901	0.908	0.922	0.942	0.895	0.852	0.861	0.963												0.927	0.784	0.958	0.902	0.845	0.885	1.033
	1:46	0.896	0.903	0.925	0.94	0.873	0.818	0.839	0.955												0.954	0.795	0.958	0.885	0.859	0.924	0.975
	1:52	0.91	0.867	0.947	0.925	0.885	0.857	0.85	0.966												0.946	0.799	0.963	0.897	0.86	0.919	0.978
	1:58	0.915	0.913	0.898	0.902	0.912	0.903	0.845	0.966												0.953	0.837	0.939	0.878	0.86	0.924	0.975
	2:04	0.917	0.918	0.923	0.915	0.841	0.864	0.842	0.98												0.961	0.791	0.932	0.882	0.858	0.939	0.952
	2:10	0.934	0.914	0.9	0.917	0.897	0.86	0.842	0.962												0.972	0.789	0.914	0.888	0.822	0.909	0.952
	2:16	0.934	0.901	0.919	0.907	0.864	0.861	0.817	0.972												0.953	0.794	0.917	0.867	0.818	0.862	0.953
	2:22	0.933	0.9	0.937	0.907	0.84	0.782	0.79	0.962												0.952	0.767	0.881	0.868	0.797	0.839	0.959
	2:28	0.936	0.898	0.935	0.921	0.857	0.815	0.821	0.966												0.973	0.771	0.843	0.895	0.84	0.836	0.964
	2:34	0.949	0.91	0.941	0.935	0.913	0.818	0.836	0.98												0.98	0.767	0.824	0.882	0.826	0.819	0.954
	2:40	0.933	0.911	0.93	0.956	0.817	0.793	0.857	0.963												0.945	0.745	0.895	0.858	0.832	0.812	0.929
	2:46	0.919	0.909	0.918	0.945	0.865	0.82	0.86	0.961												0.937	0.765	0.902	0.861	0.857	0.812	0.914
	2:52	0.91	0.903	0.856	0.951	0.885	0.833	0.864	0.963												0.951	0.768	0.935	0.888	0.885	0.822	0.908
	2:58	0.873	0.93	0.867	0.953	0.84	0.775	0.879	0.961												0.966	0.791	0.924	0.901	0.884	0.861	0.869
	3:04	0.874	0.908	0.887	0.932	0.871	0.821	0.851	0.97												0.97	0.806	0.945	0.914	0.905	0.864	0.871
	3:10	0.904	0.927	0.895	0.958	0.846	0.821	0.863	0.977												0.97	0.816	0.954	0.925	0.871	0.867	0.909
	3:16	0.87	0.909	0.874	0.963	0.816	0.825	0.869	0.941												0.957	0.86	0.935	0.918	0.861	0.827	0.931
	3:22	0.858	0.918	0.873	0.956	0.856	0.858	0.858	0.97												0.954	0.866	0.941	0.899	0.865	0.807	0.9
	3:28	0.848	0.917	0.899	0.975	0.859	0.869	0.872	0.983												0.912	0.869	0.945	0.927	0.85	0.885	0.896
	3:34	0.876	0.89	0.927	0.968	0.818	0.798	0.884	0.967												0.882	0.847	0.931	0.937	0.836	0.904	0.927
	3:40	0.883	0.87	0.924	0.996	0.838	0.823	0.88	0.963												0.851	0.818	0.908	0.887	0.787	0.922	0.942
	3:46	0.832	0.839	0.935	0.906	0.874	0.877	0.883	0.974												0.86	0.81	0.899	0.894	0.782	0.937	0.95
	3:52	0.827	0.9	0.923	0.93	0.801	0.84	0.871	0.965												0.87	0.803	0.904	0.905	0.788	0.922	0.95
	3:58	0.845	0.872	0.922	0.935	0.864	0.85	0.837	0.965												0.869	0.79	0.887	0.935	0.862	0.934	0.947
	4:04	0.882	0.905	0.882	0.945	0.869	0.847	0.835	0.942												0.864	0.807	0.87	0.891	0.886	0.958	0.965
	4:10	0.907	0.901	0.895	0.954	0.866	0.798	0.881	0.953												0.87	0.821	0.848	0.858	0.892	0.944	0.939
	4:16	0.92	0.868	0.874	0.956	0.902	0.81	0.912	0.955												0.924	0.818	0.831	0.898	0.91	0.953	0.943
	4:22	0.915	0.903	0.851	0.961	0.895	0.839	0.897	0.969												0.907	0.814	0.835	0.899	0.91	0.947	0.924
	4:28	0.925	0.895	0.834	0.96	0.829	0.806	0.936	1.004												0.903	0.779	0.858	0.926	0.894	0.926	0.968
	4:34	0.885	0.909	0.853	0.975	0.892	0.829	0.932	0.969												0.945	0.827	0.861	0.902	0.87	0.916	0.98
	4:40	0.884	0.89	0.868	0.958	0.852	0.763	0.945	0.997												0.93	0.838	0.857	0.919	0.865	0.859	0.958
	4:46	0.897	0.906	0.89	0.956	0.815	0.721	0.895	0.967												0.909	0.846	0.841	0.922	0.851	0.834	0.954
	4:52	0.89	0.87	0.882	0.945	0.842	0.778	0.884	0.968												0.915	0.846	0.816	0.925	0.832	0.822	0.966
	4:58	0.876	0.875	0.905	0.955	0.886	0.803	0.885	0.972												0.889	0.836	0.776	0.925	0.818	0.822	0.966
	5:04	0.884	0.885	0.889	0.967	0.83	0.757	0.872	0.961												0.905	0.882	0.834	0.919	0.847	0.843	0.949
	5:10	0.865	0.905	0.919	0.947	0.875	0.784	0.86	0.996												0.901	0.885	0.86	0.952	0.93	0.861	0.962
	5:16	0.851	0.883	0.912	0.949	0.878	0.736	0.881	0.97												0.914	0.903	0.884	0.978	0.939	0.869	0.941
	5:22	0.824	0.906	0.934	0.912	0.86	0.686	0.914	0.994												0.887	0.88	0.87	0.968	0.925	0.897	0.926
	5:28	0.836	0.901	0.932	0.908	0.863	0.748	0.924	0.998												0.899	0.898	0.848	0.928	0.902	0.879	0.906
	5:34	0.825	0.914	0.931	0.938	0.896	0.781	0.92	1.041												0.888	0.903	0.845	0.95	0.912	0.881	0.931
	5:40	0.815	0.895	0.927	0.942	0.815	0.764	0.943	1.009												0.875	0.889	0.844	0.953	0.902	0.894	0.954
	5:46	0.805	0.91	0.908	0.97	0.883	0.8	0.949	1.003												0.887	0.871	0.855	0.968	0.914	0.885	0.965
	5:52	0.834	0.888	0.846	0.923	0.855	0.76	0.928	0.983												0.901	0.863	0.876	0.939	0.897	0.865	0.959
	5:58	0.85	0.872	0.87	0.916	0.844	0.721	0.896	0.986												0.928	0.885	0.902	0.95	0.901	0.871	0.955
	6:04	0.883	0.848	0.866	0.947	0.865	0.737	0.895	0.989												0.941	0.869	0.873	0.976	0.895	0.859	0.92
	6:10	0.907	0.841	0.907	0.983	0.907	0.755	0.874	1.003												0.938	0.852	0.877	0.988	0.885	0.835	0.932
	6:16	0.904	0.832	0.882	0.978	0.845	0.713	0.857	0.988												0.969	0.858	0.82	0.947	0.884	0.831	0.914
	6:22	0.912	0.813	0.888	0.986	0.918	0.749	0.831	0.977												0.984	0.871	0.803	0.975	0.896	0.789	0.907
	6:28	0.927	0.854	0.893	0.992	0.858	0.708	0.826	0.977												0.956	0.878	0.805	0.996	0.91	0.775	0.918
	6:34	0.93	0.872	0.906	0.971	0.855	0.649	0.797	0.971												0.935	0.846	0.793	0.996	0.914	0.793	0.894
	6:40	0.901	0.862	0.919	0.949	0.843	0.682	0.799	0.978												0.953	0.869	0.809	0.971	0.916	0.766	0.882
	6:46	0.904	0.852	0.908	0.937	0.868	0.726	0.798	0.957												0.96	0.896	0.819	0.991	0.906	0.791	0.896
	6:52	0.877	0.831	0.887	0.923	0.806	0.698	0.795	0.968												0.977	0.944	0.801	0.981	0.906	0.83	0.906
	6:58	0.867	0.815	0.888	0.918	0.824	0.726	0.793	0.963												0.977	0.93	0.796	0.957	0.865	0.866	0.906
	7:04	0.858	0.82	0.869	0.898	0.819	0.734	0.817	0.982												0.98	0.928	0.791	0.93	0.826	0.894	0.91
	7:10	0.857	0.818	0.926	0.93	0.803	0.685	0.838	0.965												0.981	0.924	0.77	0.944	0.843	0.926	0.893
	7:16	0.836	0.804	0.919	0.93	0.835	0.718	0.847	0.967												0.992	0.936	0.766	0.944	0.856	0.913	0.871
	7:22	0.817	0.784	0.894	0.945	0.85	0.739	0.866	0.983												0.975	0.92	0.745	0.941	0.853	0.926	0.847
	7:28	0.808	0.806	0.863	0.951	0.779	0.731	0.86	0.974												0.907	0.906	0.758	0.913	0.861	0.93	0.823
		0.796	0.781	0.867	0.956	0.86	0.776	0.876	0.975												0.911	0.925	0.763	0.881	0.813	0.899	0.831
	Figure S2H
	PA (x1000)	Ucp1KO:Ctrl: 22°C																			Ucp1KO:ABX: 22°C
	7:28	1.009	0.143	0.225	0.001	1.071	0.06	0.341	0.599												0.002	0.07	1.153	1.176	0.676	0.02	1.009
	7:34	1.136	0.116	0.11	0.007	0.93	0.141	0.008	0.001												0	0.006	0.693	0.453	1.634	0	1.147
	7:40	1.033	0.051	0.042	0.784	0.594	0.913	0.026	0												0	0.117	0.336	0	0.896	0.001	0.61
	7:46	0.375	0.039	0.098	0.065	0.32	0.883	0.094	0												0.001	0.074	0	0.009	0.106	0.069	0.371
	7:52	0.025	0.124	0.108	0.008	0.015	0.275	0.892	0												0.003	0.025	0.001	0.003	0.028	0.477	0.006
	7:58	0.004	0.204	0.176	0.252	0.004	0.441	1.036	0.007												0.001	0.11	0	0	0.248	0.013	0.001
	8:04	0.078	0.067	0.882	0.015	0.001	0.523	0.916	0												0	0.105	0.093	0.039	0.759	0.002	0.017
	8:10	0.046	0.177	0.037	0.046	0.018	0.005	0.806	0.001												0.062	0.099	0.341	0.002	0.747	0.072	0.204
	8:16	0.253	0.704	0.049	0	0.004	0	0.482	0.033												0.06	0.101	0.007	0.047	0.768	0.117	0.013
	8:22	0.061	0.865	0.047	0.084	0.01	0.03	0.004	0.179												0.017	0.07	0.004	0.078	0.063	0.104	0.026
	8:28	0.324	0.45	0.062	0.022	0.082	0.009	0.041	0.006												0.05	0.301	0.058	0.042	0.004	0.511	0.083
	8:34	0.335	0.639	0.044	0.005	0.055	0	0.001	0.001												0.03	0	0.011	0.063	0.178	0.501	0.119
	8:40	0.044	0.354	0.045	0.02	0.052	0.001	0.205	0.003												0.024	0.658	0.088	0.163	0.062	0.162	0.046
	8:46	0.025	0.241	0.019	0.516	0.061	0	0.114	0.006												0.03	1.102	0	0.047	0.066	0.004	0.058
	8:52	0.073	0	0.156	0.124	0.633	0.014	0.097	0												0.021	0.999	0	0.03	0.384	0.062	0.395
	8:58	0.02	0.01	0.02	0.046	0.346	0.001	0.026	0.002												0	1.158	0.056	0.009	0.002	0.014	0.88
	9:04	0.04	0.036	0.026	0.022	0.198	0.286	0.057	0.004												0.011	0.184	0.023	0.099	0.107	0.022	0.879
	9:10	0.024	0.031	0.018	0.129	0.067	0.38	0.281	0.283												0.308	0.031	0.024	0.029	0.014	0.053	0.29
	9:16	0.112	0.018	0.194	0	0.019	0.877	0.111	0.375												0.204	0.008	0.023	0.071	0.016	0.021	0.008
	9:22	0.05	0.056	0.358	0.17	0.049	0.846	0.008	0.609												0.088	0.031	0.004	0.038	0.214	0.205	0.111
	9:28	0.145	0.122	0.716	0.018	0.009	0.079	0.015	0.046												0.068	0.003	0.249	0.092	0.124	0.16	0.004
	9:34	0.801	0.099	0.985	0.014	0.001	0.01	0.002	0.005												0.002	0.054	0.777	0.057	0.257	0.048	0.049
	9:40	1.189	0.044	0.184	0.307	0.036	0.034	0.175	0.001												0.023	0.005	0.465	0.392	0.186	0.082	0.547
	9:46	0.868	0.038	0.012	1.95	0.035	0.037	0.055	0.002												0.015	0.006	0.014	0.073	0.059	0.028	0.63
	9:52	0.962	0.07	0.004	1.203	0.042	0.003	0.001	0												0.023	0.013	0.002	0.044	0.017	0.369	0.025
	9:58	0.357	0.034	0.024	1.238	0.044	0.021	0.089	0.013												0.222	0.013	0.019	0.035	0.075	0.064	0.027
	10:04	0.039	0.002	0.06	0.158	0.364	0.006	0.004	0.018												0.139	0.038	0.217	0.019	0.706	0.054	0.054
	10:10	0.034	0.004	0.019	0.007	0.604	0.017	0.015	0.036												0.022	0.014	0.966	0.034	0.822	0.099	0.088
	10:16	0.03	0.258	0.06	0.016	0.549	0.025	0.29	0												0.006	0.045	0.208	0.044	0.296	1.284	0.093
	10:22	0.004	0.264	0.122	0.007	0.034	0.296	0.041	0.01												0.001	0.01	0.103	0.285	0.104	0.98	0.042
	10:28	0.028	1.174	0.074	0.126	0.009	0.028	0.037	0												0.002	0.05	0.006	0.787	0.033	0.697	0.09
	10:34	0.027	0.866	0.115	0.012	0	0.001	0.065	0.122												0.075	0.007	0.005	0.512	0.029	0.014	0.042
	10:40	0.224	0.808	0.351	0.016	0.003	0.217	0.001	0.018												0.011	0.004	0.004	0.274	0.016	0	0.135
	10:46	0.216	0.48	0.667	0.036	0.003	0.064	0.366	0												0.107	0.004	0.101	0.038	0.026	0.004	0.031
	10:52	0.028	0.015	0.032	0.01	0	0.014	1.25	0.001												0.012	0.042	0.009	0.01	0.029	0.041	0.555
	10:58	0.106	0.01	0	0.025	0.01	0.017	1.3	0.009												0.026	0.014	0.058	0.028	0.009	0.005	1.061
	11:04	0.296	0.007	0.02	0.097	0.066	0.114	0.432	0.004												0	0.026	0.081	0	0.095	0.128	0.38
	11:10	0.957	0.022	0.037	0.147	0.006	0.01	0.457	0.011												0.011	0.021	0.477	0.064	0.016	0.002	0.06
	11:16	0.708	0.016	0.02	0.03	0	0.008	0.462	0.045												0	0.211	0.074	0	0.117	0.387	0.007
	11:22	0.089	0	0.011	0.138	0.169	0.321	0.338	0.382												0.25	0.115	0.052	0.064	0.034	0.014	0.034
	11:28	0.012	0.019	0.036	0.037	0.6	1.326	0.213	0.544												1.761	0.111	0	0.036	0.003	0.007	0.036
	11:34	0.015	0.014	0.161	0.006	0.24	0.665	0.256	0.049												0.247	0.735	0.167	0.047	0.023	0.005	0.052
	11:40	0.032	0.008	0.024	0.081	0	0.705	0.236	0.001												0.649	0.108	0.733	0.071	0.043	0.038	0.008
	11:46	0.063	0.001	0.055	1.083	0.005	0.022	0.232	0.003												0.15	0.072	0.273	0.466	0.074	0.002	0.025
	11:52	0.019	0.038	0.066	2.106	0.052	0.009	0.273	0.008												0.488	0.711	0.012	0.52	0.612	0.013	0.028
	11:58	0.111	0.622	0.058	1.025	0.059	0.006	0.778	0.013												0.592	0.067	0.005	0.564	1.092	0.026	0.014
	12:04	0.016	0.708	0.022	0.624	0.196	0.027	0.043	0												0.661	0.007	0.009	0.267	1.341	0.012	0.016
	12:10	0.066	0.793	0.03	0.043	0	0	0.034	0												0.558	0.003	0.104	0.018	1.131	0.001	0.097
	12:16	0.096	0.22	0	0.005	0	0.226	0.08	0												0.49	0.008	0.014	0.011	1.15	0.106	0.423
	12:22	0.204	0.287	0.008	0.008	0.016	0.242	0.056	0.001												0.18	0.005	0.02	0.185	0.215	0.08	0.763
	12:28	0.984	0.033	0.036	0.009	0.001	0	0.002	0.001												0.015	0.014	0.204	0.028	0.293	0.491	0.421
	12:34	0.67	0.006	0.092	0.057	0.025	0	0.042	0												0.002	0.009	0.858	0.002	0.06	0.467	0.059
	12:40	0.64	0.013	0.019	0.024	0.01	0.009	0.052	0.054												0	0.007	0.763	0.064	0.003	0.71	0.013
	12:46	0.51	0.002	0.109	0.013	0.017	0.014	0.042	0.018												0	0.252	0.66	0.366	0.059	0.267	0
	12:52	0.101	0.029	0.57	0.067	0.019	0.01	0.083	0.001												0	0.527	0.243	0.352	0.046	0.098	0.006
	12:58	0.068	0.031	0.972	0.031	0.022	0.223	0.047	0.005												0	1.259	0.023	0.585	0.005	0.007	0.448
	13:04	0.038	0.019	1.012	0.018	0.002	0.013	0.038	0												0.068	0.408	0.002	0.051	0.012	0.007	0.882
	13:10	0.036	0	0.161	0.05	0	0.002	0.023	0												0.118	0.451	0	0.004	0.046	0.016	0.59
	13:16	0.19	0.038	0.052	0.075	0.041	0.005	0.03	0												0.006	0.228	0.007	0.01	0.012	0.004	0.603
	13:22	0.059	0.017	0.058	0.936	0.038	0.015	0.877	0												0.001	0.037	0.025	0.029	0.025	0	0.322
	13:28	0.011	0.083	0.019	1.522	0.016	0.007	1.109	0.257												0.006	0.053	0.062	0.007	0.119	0.008	0.053
	13:34	0.04	0.233	0.012	0.408	0.003	0.004	0.418	0.242												0.003	0.093	0.427	0.128	0.096	0.019	0.018
	13:40	0.05	0.164	0.054	0.21	0.01	0.007	0.23	0.417												0.002	0.237	0	0.053	0.018	0.002	0.022
	13:46	0.032	0.684	0.004	0.084	0.038	0.044	0	0.052												0.014	0.732	0.006	0.329	0.003	0.013	0.006
	13:52	0.2	0.174	0.09	0.004	0	0.26	0.019	0												0	0.88	0.005	0.095	0.02	0.015	0.062
	13:58	0.067	0.058	0.05	0.005	0	0.014	0.058	0.002												0.009	0.197	0.011	0.084	0.038	0	0.009
	14:04	0.023	0.025	0.526	0.035	0	0	0.019	0												0.144	0.003	0.004	0.001	0.399	0	0.433
	14:10	0.067	0.003	0.894	0.009	0.002	0	0.021	0.001												0.098	0	0.014	0.006	1.126	0	0.279
	14:16	0.078	0.014	1.208	0.004	0.017	0.001	0.025	0.007												0.004	0	0.015	0.013	1.202	0	0.004
	14:22	0.096	0.01	0.577	0.02	0.1	0.013	0.02	0												0.027	0	0.014	0.914	0.753	0	0.011
	14:28	0.129	0.026	0.17	0.038	0.067	0.116	0.039	0.013												0.003	0.003	0.006	0.795	0.084	0	0.024
	14:34	0.005	0.03	0.022	0.03	0.026	0.126	0.651	0.02												0	0	0.001	0.229	0.011	0	0.028
	14:40	0.133	0.067	0.036	0.031	0.029	0.021	0.093	0.002												0.032	0	0.004	0.054	0.002	0.001	0.068
	14:46	0.041	0.005	0.027	0.096	0.023	0	0.026	0.04												0.096	0	0.045	0.05	0.022	0	0.02
	14:52	0.081	0.014	0.037	0.01	0.009	0.035	0.005	0.604												0.111	0.002	0.017	0.009	0.05	0	0.075
	14:58	0.235	0.061	0.113	0.038	0	0.001	0	0.556												0.018	0.002	0.056	0.016	0.014	0.027	0.015
	15:04	0.516	0.098	0.075	0.096	0.024	0	0.028	0.705												0.004	0	0.003	0.013	0.078	0.761	0.003
	15:10	0.081	0.025	0.18	0.013	0.045	0.002	0.028	0.069												0.001	0.001	0.018	0	0.081	0.251	0.029
	15:16	0.013	0.002	0.159	0.005	0.094	0.026	0.151	0.019												0.025	0.046	0.028	0.031	0.006	0.009	0.008
	15:22	0.03	0.034	0.132	0.039	0.404	0.076	0.016	0.003												0.013	0.004	0.044	0.063	0.002	0.02	0.042
	15:28	0.128	0.032	0.069	0.112	0.169	0.063	0.109	0.058												0.036	0	0.407	0.28	0	0.004	0.182
	15:34	0.11	0.167	0.304	0.242	0.75	0.003	0.016	0.073												0	0.001	0	0.147	0.02	0.001	0.429
	15:40	0.021	0.253	0.044	1.191	0.002	0.002	0.281	0.04												0.136	0.111	0	0.044	0.217	0.004	0.175
	15:46	0.205	0.104	0.234	0.366	0.006	0.024	0.293	0.004												0.024	0.013	0.041	0.036	0.095	0.056	0.027
	15:52	0.14	0.004	0.378	0.019	0.019	0.084	0.222	0.025												0.015	0.004	0.003	0.112	0.213	0.023	0.005
	15:58	0.065	0.012	0.362	0.008	0.007	0.27	0.276	0.028												0.044	0.013	0	0.09	0.147	0.005	0.005
	16:04	0.051	0.021	0.186	0.099	0.006	0.841	0.004	0.052												0.196	0.001	0.125	0.072	0.195	0.056	0.186
	16:10	0.045	0	0.094	0.01	0	0.375	0.007	0.087												0.372	0	0.456	0.135	0.018	0	0.519
	16:16	0.006	0.008	0.025	0.066	0.032	0.177	0.106	0.04												0.273	0	0.147	0.025	0.041	0	0.087
	16:22	0.014	0.042	0.052	0.039	0.013	0.001	0.122	0.002												0.006	0	0.326	0.029	0.026	0.026	0.106
	16:28	0.057	0.019	0.11	0.105	0.006	0	0.02	0												0.017	0	0.117	0.052	0.038	0.014	0
	16:34	0.082	0.014	0.2	0.017	0.009	0.009	0.009	0												0.041	0.171	0.04	0.656	0.006	0	0.008
	16:40	0.082	0.013	0.127	0.016	0.003	0.003	0.024	0												0.099	0.035	0.008	0.788	0.02	0.066	0.042
	16:46	0.069	0.034	0.256	0	0.04	0.018	0.121	0.062												0.009	0.003	0.021	0.082	0.088	0.064	0.108
	16:52	0.282	0.032	0.776	0.23	0.005	0.03	0.075	0.061												0.025	0.007	0.115	0.052	0.145	0.014	0.094
	16:58	0.666	0.066	0.412	0.367	0.187	0.411	0.544	0.658												0.186	0.082	0.252	0.704	1.034	0.396	0.824
	17:04	0.141	0.119	0.159	0.899	0.212	0.777	0.808	0.423												0.544	0.321	0.226	0.114	0.36	0.229	0.396
	17:10	0.018	0.185	0.096	0.593	0.053	0.528	0.557	0.042												0.532	0.494	0.003	0.398	0.236	0	0.112
	17:16	0.271	0.105	0.014	0.06	0.083	0.08	0.084	0.076												0.347	0.001	0.031	0.061	0.068	0.218	0.018
	17:22	0.302	0.235	0.034	0.012	0.11	0.021	0.04	0.027												0.161	0.042	0.838	0.102	0.113	0.034	0.106
	17:28	0.145	0.046	0.097	0.064	0.241	0.051	0.082	0.012												0.037	0.024	0.055	0.129	0.088	0	0.016
	17:34	0.013	0.011	0.348	0.001	0.1	0	0.289	0.075												0.016	0.075	0.012	0.119	0.04	0.033	0.028
	17:40	0.045	0.058	0.047	0.016	0.106	0.003	0.744	0.07												0.009	0.007	0.006	0.307	0.039	0.065	0.109
	17:46	0.174	0.091	0.055	0.051	0.009	0.063	0.07	0.007												0.011	0.049	0.039	0.323	0.153	0.099	0.012
	17:52	0.108	0.215	0.027	0.078	0.041	0.029	0.004	0.284												0.011	0	0.073	0.044	0.101	0.329	0.04
	17:58	0.025	0.054	0.148	0.007	0.085	0.037	0.088	0.016												0.113	0.015	0	0.011	0.331	0.217	0.046
	18:04	0.134	0.101	0.162	0.061	0.001	0.052	0.144	0.036												0.049	0.049	0.034	0.001	0.002	0.124	0.09
	18:10	0.004	0.027	0.048	0.036	0.031	0.254	0.384	0.105												0.037	0.754	0.249	0.014	0.016	0.045	0.042
	18:16	0.011	0.055	0.138	0.001	0.038	0.083	0.005	0.14												0.218	0.18	0.165	0.019	0.005	0.003	0.087
	18:22	0.014	0.13	0.235	0.081	0.102	0.005	0.046	0.016												0.042	0.565	0.103	0.246	0.033	0.038	0
	18:28	0.179	0.299	0.273	0.127	0.026	0.13	0.113	0.014												0.004	0.076	0.113	0.08	0.034	0.066	0.141
	18:34	0.012	0.132	0.011	0.057	0.009	0.023	0.317	0.024												0.111	0.047	0.032	0.28	0.024	0	0.007
	18:40	0.264	0.051	0.048	0.024	0.034	0.007	0.254	0.037												0.019	0.027	0.038	0.046	0.052	0.023	0.066
	18:46	0.187	0.044	0.293	0.064	0.19	0.16	0.05	0.129												0.003	0.015	0.037	0.127	0.397	0.079	0.171
	18:52	0.01	0.015	1.174	0.213	0.255	0.031	0.055	0.239												0.01	0.105	0.201	0.048	0.379	0.205	0.007
	18:58	0.126	0.162	0.036	0.133	0.513	0.184	0.074	0.41												0.006	0.036	0.443	0.332	0.288	0.291	0.213
	19:04	0.436	0.163	0.146	0.025	0.928	0.357	0.242	0.183												0.248	0.108	0.227	0.081	0.409	0.146	0.314
	19:10	0.304	0.046	0.031	0.152	0.132	0.607	0.196	0.163												0.062	0.109	0	0.045	0.527	0.162	0.283
	19:16	0.294	0.157	0.029	0.246	0.183	1.253	0.027	0.234												0.235	0.004	0.03	0.075	0.061	0.024	0.623
	19:22	0.208	0.241	0.185	0.178	0.032	0.458	0.102	0.332												0.197	0.017	0.178	0.181	0.255	0.092	0.208
	19:28	0.667	0.143	0.234	0.236	0.06	0.107	0.291	0.027												0.007	0.03	0.147	0.47	0.223	0.065	0.115
	19:34	1.539	1.082	0.4	1.246	0.269	0.214	1.597	0.174												0.198	0.118	0.13	0.438	1.55	0.055	0.374
	19:40	1.318	0.814	0.229	0.201	0.823	0.152	0.224	0.784												0.369	0.207	0.346	0.364	0.89	0.354	0.258
	19:46	0.139	0.429	0.629	0.312	1.488	0.948	0.152	1.459												1.097	1.182	0.303	0.053	0.545	1.184	0.504
	19:52	0.117	0.382	1.631	2.163	0.686	1.27	0.326	1.084												1.535	0.896	1.485	0.423	0.939	1.287	1.237
	19:58	0.5	0.682	1.303	0.839	1.396	0.727	0.204	1.257												1.199	0.952	0.994	0.332	0.86	0.488	1.144
	20:04	0.844	0.157	1.545	1.238	1.128	0.806	0.511	0.468												1.092	0.958	1.042	1.107	0.993	1.49	0.64
	20:10	0.015	0.1	0.981	1.132	0.561	0.045	1.362	1.254												1.429	0.722	2.3	0.877	0.586	0.769	1.078
	20:16	0.081	0.115	0.843	1.049	0.613	0.671	1.546	0.799												1.13	0.563	1.496	0.554	0.275	0.679	1.214
	20:22	0.499	0.004	1.164	1.693	0.763	0.25	1.117	0.322												0.665	0.875	0.776	1.135	0.545	0.88	0.72
	20:28	1.446	0	0.561	1.649	0.772	0.02	0.966	0.999												0.394	0.236	1.488	0.273	0.401	1.033	1.317
	20:34	1.717	0.048	0.463	1.704	0.836	0.155	1.554	0.813												0.279	0.035	0.905	0.192	0.077	1.158	0.969
	20:40	1.711	0.055	0.118	1.316	0.125	1.435	1.606	0.519												0.824	0.035	0.19	0.468	0.881	1.219	0.304
	20:46	1.564	0.43	0.329	1.439	0.243	1.2	0.354	0.029												0.763	0.015	0.119	0.99	1.154	1.056	0.149
	20:52	1.161	0.007	0.136	0.377	0.962	0.765	1.512	0.249												0.486	0.096	0.149	0.735	0.871	1.401	0.072
	20:58	1.741	0.016	1.444	1.899	0.22	1.139	1.653	0.122												0.081	0.53	0.567	0.028	0.381	1.175	0.907
	21:04	0.818	0.039	0.188	1.665	0.69	0.557	1.295	0.014												0.016	1.294	1.56	0.341	0.12	0.863	1.122
	21:10	0.236	0.198	0.1	1.584	1.242	0.428	0.594	0.043												0.033	0.954	1.08	0.116	0.032	0.746	1.063
	21:16	0.579	0.3	0.722	0.919	0.757	0.137	0.14	0.231												0.011	1.076	1.19	0.003	0.133	0.162	0.064
	21:22	0.185	0.936	1.446	0.639	0.316	0.407	0.514	0.382												0.024	1.224	0.819	0.08	0.074	0.504	0.042
	21:28	0.054	0.358	1.764	1.477	0.571	0.457	0.02	0.771												0.004	1.001	1.297	0.071	0.384	0.087	0.2
	21:34	0.763	0.867	1.506	0.836	1.002	0.611	0.035	0.267												0.101	0.248	0.922	0.305	0.223	0.062	0.299
	21:40	1.629	0.618	0.843	1.128	0.324	0.072	0.301	0.168												0.065	1.038	0.906	0.223	0.066	0.158	0.11
	21:46	1.163	0.205	0.509	0.719	0.306	0.021	0.011	0.464												0.006	0.518	0.533	0.047	0.215	0.009	0.214
	21:52	0.126	0.021	0.096	0.817	0.316	0.211	0.06	1.263												0.003	0.244	0.056	0.037	0.128	0.112	0.08
	21:58	0.001	0.036	0.003	0.215	0.027	0.02	0.139	0.398												0.014	0.207	0.017	0.09	0.011	0.561	0.265
	22:04	0.061	0.03	0.22	0.269	0.136	0.028	0.302	0.002												0.004	0.119	0.025	0.162	0.348	1.185	0.373
	22:10	0.019	0.089	1.149	0.045	0.026	0.785	0.732	0.217												0.526	0.235	0.079	1.159	0.354	0.679	0.749
	22:16	0.079	0.586	1.006	0.083	0.159	0.287	1.452	0												1.192	0.071	0.223	1.171	0.036	0.8	1.506
	22:22	0.451	0.687	0.058	0.177	0.913	0.041	1.25	0.016												0.633	0.066	0.041	0.313	0.951	0.367	1.35
	22:28	0.3	0.3	0.076	0.481	0.975	0.009	1.766	0.044												0.942	0.003	0.025	0.098	1.473	0.161	1.076
	22:34	0.019	0.553	0.319	0.198	1.188	0.101	0.894	0.461												1.387	0.002	0.073	0.72	0.918	0.249	0.897
	22:40	0.332	0.107	0.358	0.124	0.879	0.038	0.178	0.289												0.514	0.558	0.237	0.547	0.849	0.132	0.682
	22:46	0.014	0.017	0.015	0.038	0.786	0.296	0.001	0.045												0.397	0.433	0.086	0.02	0.154	0.388	0.379
	22:52	0.036	0.021	0.075	0.361	1.167	1.76	0.026	0.35												0.276	0.08	0.018	0.3	1.263	0.219	1.006
	22:58	0.004	0.356	0.273	0.23	0.832	1.352	0.007	0.95												0.025	0.468	0.284	0.461	0.885	0.024	2.742
	23:04	0.326	0.852	0.446	0.917	0.562	1.116	0.956	0.293												0.014	1.117	0.629	1.067	0.626	0.003	2.286
	23:10	0.357	0.216	0.037	1.344	0.066	1.202	1.236	0.072												0.002	1.045	0.73	0.911	0.599	0.075	1.203
	23:16	1.173	0.056	0.286	2.06	0.101	0.827	1.298	0.045												0.013	1.123	0.667	1.067	0.469	0.134	1.759
	23:22	1.22	0.297	0.173	1.811	0.855	0.634	1.162	0.257												0.047	1.168	1.178	0.588	0.087	0.103	1.439
	23:28	1.339	0.015	0.256	1.625	0.724	0.57	0.143	1.053												0.045	0.444	1.06	0.298	0.023	0.643	1.359
	23:34	0.935	0.02	0.119	1.551	0.841	0.69	0.002	0.92												0.005	0.068	0.511	0.227	0.024	0.765	2.234
	23:40	1.174	0.023	0.199	1.246	1.084	0.006	0.119	0.611												0.001	0.05	1.167	0.177	0.062	0.277	0.758
	23:46	1.018	0.112	0.13	1.308	0.809	0.012	0.056	0.34												0.071	0.46	1.182	0.185	0.375	0.557	1.772
	23:52	1.239	0.22	0.306	0.878	1.239	0.009	0.031	0.722												0.085	1.08	0.818	0.272	0.982	1.09	2.261
	23:58	0.982	0.624	0.689	1.5	1.225	0.026	0.056	0.604												0.595	0.862	0.421	0.068	0.528	1.138	1.58
	0:04	0.365	0.19	1.349	0.958	1.071	0.445	0.188	1.076												1.395	0.996	0.039	0.056	0.829	0.879	1.291
	0:10	0.037	0.259	1.212	1.573	0.165	0.919	0.408	1.055												1.007	1.144	0.04	0.173	0.884	0.915	1.265
	0:16	0.373	0.019	2.034	1.057	0.026	1.248	1.678	0.995												1.206	0.754	0.101	0.729	0.924	1.01	1.633
	0:22	0.544	0.015	1.334	1.523	0.102	0.336	1.504	0.975												0.659	0.932	0.134	0.028	0.741	1.095	1.263
	0:28	1.179	0.174	0.481	1.392	0.009	0.042	1.321	0.938												1.423	0.133	0.538	0.194	0.664	0.871	1.174
	0:34	0.132	0.042	0.71	1.036	0.046	0.012	1.407	1.274												0.995	0.055	0.11	0.733	0.281	0.688	0.986
	0:40	0.114	0.034	0.739	2.032	0.038	0.001	1.074	0.415												0.245	0.049	0.054	0.959	0.019	0.965	1.298
	0:46	0.504	0.012	1.251	1.03	0.074	0.297	1.433	0.202												0.728	0.037	0.015	1.145	0.575	0.804	1.468
	0:52	1.297	0.044	1.917	0.952	0.298	0.107	1.429	0.891												0.963	0.003	0.397	0.918	0.537	0.362	1.006
	0:58	1.193	0.038	1.133	0.854	0.041	0.497	0.297	0.658												0.874	0.045	1.363	0.958	1.366	1.052	0.532
	1:04	0.8	0.14	1.929	0.689	0.222	0.525	0.043	0.255												0.288	0.088	0.746	0.379	1.033	0.365	1.231
	1:10	1.123	0.137	1.147	0.971	0.814	0.085	0.087	0.011												0.329	0.168	0.759	0.314	0.871	0.566	1.289
	1:16	1.211	0.017	1.499	0.038	0.622	0.385	0.826	0.86												0.363	0.924	1.547	0.116	0.488	0.261	0.766
	1:22	0.626	0.173	0.426	0.178	1.428	0.22	1.162	0.449												0.113	0.892	1.73	0.017	0.553	0.141	0.904
	1:28	0.095	0.811	0.386	0.096	0.767	0.481	1.044	0.017												0.007	0.919	1.283	0.077	0.044	0.003	1.57
	1:34	0.007	0.604	0.922	0.004	1.233	0.12	0.824	0.006												0.064	0.972	0.364	0.07	0.849	0.006	0.77
	1:40	0.163	1.133	0.528	0.004	0.945	0.547	0.268	0.004												0.14	0.185	1.675	0.127	0.288	0.024	0.506
	1:46	1.077	0.755	0.023	0.244	1.172	1.016	0.033	0.188												0.051	0.076	1.398	0.404	0.026	0.049	0.378
	1:52	1.277	0.647	0.281	0.199	0.208	0.654	0.04	0.045												0.189	0.218	0.827	0.045	0.037	0.907	0.54
	1:58	0.318	0.624	0.243	0.139	0.033	0.124	0.071	0.027												0.003	0.134	1.081	0.083	0.087	1.252	1.485
	2:04	0.061	0.15	0.044	0.046	0.01	0.024	0.024	0.028												0.013	0.073	1.023	0.499	0.233	0.879	0.563
	2:10	0.067	0.046	0.144	0.152	0.02	0	0.041	0.057												0.167	0.005	1.481	0.098	0.493	0.973	0.022
	2:16	0.1	0.051	0.234	1.453	0.187	0.115	0.047	0.404												0.836	0.229	0.709	0.155	0.278	0.575	0.201
	2:22	0.226	0.015	0.21	1.489	0.547	0.006	0.385	0.426												1.02	1.049	0.237	0.417	0.071	0.134	0.047
	2:28	0.17	0.029	0.068	1.534	0.904	0.01	0.796	0.7												0.837	1.347	0.009	0.613	0.143	0.071	0.028
	2:34	0.151	0.128	0.041	1.261	0.852	0.037	1.144	0.879												1.294	0.646	0.144	1.087	0.05	0.041	0.089
	2:40	0.059	0.033	0.289	1.993	0.74	0.066	1.336	0.713												1.127	0.377	0.819	0.49	0.006	0.159	0.463
	2:46	0.031	0.148	0.191	0.985	0.156	0.416	1.603	0.851												0.59	0.7	1.848	0.048	0.24	0.152	0.67
	2:52	0.169	0.083	0.111	1.092	0.013	0.18	0.987	1.023												0.106	0.038	1.571	0.16	0.401	0.004	1.286
	2:58	0.958	0.065	0.939	0.275	0.021	0.287	0.102	0.917												0.016	0.048	1.277	0.165	0.872	0.027	0.929
	3:04	1.31	0.552	0.93	0.012	0.066	0.071	0.031	1.102												0.084	0.014	1.006	0.056	0.302	0.179	0.916
	3:10	1.217	0.509	1.214	0.004	0.005	0.364	0.083	0.773												0.039	0.245	0.28	0.239	0.031	0.278	0.245
	3:16	1.073	0.958	0.939	0.323	0.262	0.054	1.211	0.398												0.065	1.193	0.022	0.111	0.035	0.768	0.018
	3:22	0.766	0.941	0.803	0.003	0.432	0.011	1.245	0.13												0.088	1.5	0.015	0.326	0.09	0.641	0.02
	3:28	1.014	0.437	1.446	0.039	0.942	0.011	1.182	0.215												0.341	0.501	0.022	0.113	0.284	0.865	0.178
	3:34	0.905	0.3	0.583	0.044	1.093	0.167	1.593	0.012												0.453	1.247	0.219	0.009	0	0.407	0.119
	3:40	0.28	0.059	0.189	0.038	0.862	0.859	0.225	0.031												1.117	0.867	1.104	0.084	0.107	0.11	0.123
	3:46	0.436	0.25	0.065	0.909	1.213	0.776	0.037	0.052												1.045	0.158	0.774	0.334	0.156	0.008	0.047
	3:52	0.102	0.018	0.115	1.411	0.359	0.069	0.044	0.098												0.96	0.341	0.009	0.395	0.011	0.011	0.307
	3:58	0.05	0.117	1.117	1.621	0.48	0.038	0.034	0.262												0.071	0.106	0.026	1.093	0.041	0.008	0.261
	4:04	0.083	0.066	2.229	1.568	0.35	0.003	0.152	0.176												0.022	0.062	0.081	1.01	0.311	0.763	0.095
	4:10	0.01	0.178	1.24	1.626	0.802	0.049	0.77	0.046												0.413	0.005	0.058	0.133	0.58	0.786	0.434
	4:16	0.028	0.877	1.084	1.172	0.188	0.113	0.061	0.032												0.661	0.011	0.081	0.153	0.978	0.059	0.386
	4:22	0.1	0.523	1.121	0.172	0.032	0.006	0.004	0.018												0.076	0.044	0.439	0.434	1.008	0.003	1.36
	4:28	0.465	0.061	0.54	0.031	0.051	0.088	0.03	0.277												0.042	0.073	0.059	0.993	0.856	0.005	1.536
	4:34	0.827	0.043	0.018	0.025	0.024	0.058	0.018	0.05												0.018	0.386	0.053	1.118	0.676	0.264	0.822
	4:40	1.076	0.041	0.008	0.128	0.077	0.065	0.295	0.191												0.032	1.49	0.045	0.062	0.351	0.059	0.594
	4:46	0.137	0.053	0.023	0.045	0.05	0.034	0.633	0.289												0.06	0.884	0.041	0.011	0.016	0.003	1.264
	4:52	0.052	0.088	0	1.204	0.066	0.24	1.276	0.214												0.193	0.544	0.332	0.001	0.056	0.007	0.77
	4:58	0.02	0.049	0.366	0.975	0	0.206	0.51	0.953												0.002	0.191	0.652	0.003	0.273	0.107	0.586
	5:04	0.05	0.183	0.021	0.13	0.358	0.028	0.107	0.45												0.11	0.096	0.872	0.102	0.235	0.174	0.083
	5:10	0.052	0.357	0.338	0.037	0.482	0.051	0.02	0.011												0.17	0.142	1.138	0.258	0.072	1.393	0.071
	5:16	0.384	0.33	0.022	0.013	1.019	0.153	0.124	0.009												0.089	0.304	1.739	0.593	0.008	0.816	0.053
	5:22	0.021	0.068	0.279	0.229	0.9	0.65	0.024	0.169												0.76	0.043	0.762	0.065	0.068	1.147	0.323
	5:28	0.109	0.021	0.065	0.008	0.977	0.504	0.064	0.236												0.583	0.019	0.979	0.013	0.071	0.481	0.217
	5:34	0.178	0.013	0.098	0.334	0.868	0.441	0.27	0.017												0.097	0.11	0.679	0.038	0.153	0.159	0.27
	5:40	0.419	0.087	0.296	0.139	0.636	0.491	0.023	0.005												0.029	0.883	0.988	0.309	0.249	0.079	0.24
	5:46	1.155	0.086	0.055	0.511	0.066	0.317	0.047	0.044												0.023	1.132	0.179	0.106	1.14	0.055	0.116
	5:52	0.745	0.458	0.714	0.958	0.018	0.075	0.1	0.287												0.245	0.994	0.015	0.03	1.319	0.018	0.138
	5:58	0.017	0.22	0.814	0.017	0.001	0.027	0.583	0.77												0.888	0.124	0.028	0.34	1.286	0.173	0.504
	6:04	0	0.162	1.326	0.407	0.011	0.005	0.76	1.105												1.05	0.091	0.037	1.03	1.166	0.669	1.26
	6:10	0.154	0.133	1.311	0.006	0.025	0.027	1.381	0.375												0.887	0.059	0.182	0.539	0.206	0.575	1.232
	6:16	0.718	0.071	1.131	0.266	0.109	0.034	1.375	0.679												0.921	0.09	0.121	0.014	0.085	0.949	0.796
	6:22	0.945	0.055	0.494	0.084	0.22	0.055	1.136	0.789												0.615	0.123	0.074	0.158	0.001	0.337	0.555
	6:28	0.038	0.085	0.13	0.011	0.018	0.111	0.728	0.337												0.175	0.01	0.451	0.001	0.009	0.954	0.416
	6:34	0.032	0.607	0.015	0.139	0.016	0.187	0.149	0.039												0.03	0.028	1.477	0.048	0.462	0.914	0.501
	6:40	0.018	1.094	0.001	1.182	0.017	0.246	0.01	0.022												0.029	1.029	1.474	0.372	1.565	0.673	0.84
	6:46	0.033	0.21	0.03	1.595	0.223	0.006	0.05	0.054												0.011	0.336	1.511	0.962	1.667	0.486	0.165
	6:52	0.251	0.202	0.083	1.398	1.151	0.05	0.095	0.52												0.018	0.169	1.219	0.945	1.307	0.137	0.068
	6:58	1.12	0.354	0.055	0.774	1.184	0.12	0.142	0.535												0.285	0.174	1.154	0.978	1.26	0.018	0.279
	7:04	1.196	0.029	0.38	1.227	0.528	0.62	0.021	0.954												0.784	0.565	1.398	0.799	0.862	0.005	0.009
	7:10	1.138	0.006	1.111	0.97	0.69	1.059	0.203	0.292												1.056	1.328	1.137	0.161	1.226	0.205	0.141
	7:16	0.92	0.014	1.245	0.076	0.884	0.199	0.148	0.134												0.948	1.085	1.301	0.628	0.358	0.329	0.63
	7:22	0.99	0.013	1.015	0.025	0.235	0.069	0.039	0.055												0.268	0.879	0.986	0.201	0.035	1.293	1.325
	7:28	0.414	0.157	1.359	0.816	0.045	0.051	0.034	0.019												0.016	0.377	0.089	0.033	0.008	0.28	0.952
	7:34	0.003	0.012	0.849	1.984	0.001	0.152	0.565	0.027												0.032	1.045	0.461	0.013	0.308	0.014	0.596
	7:40	0.046	0.065	0.711	0.378	0.091	0.316	0.012	0												0.061	0.305	0.009	0.026	1.219	0.006	0.079
	7:46	0.003	0.193	0.212	0.025	0.401	0.026	0.007	0.144												0.054	0.026	0.062	0.297	0.809	0.001	0.082
	7:52	0.028	0.035	0.045	0.007	0.226	0.012	0.011	0.105												0.019	0.002	0.45	0.044	0.029	0.044	0.155
	7:58	0.042	0.173	0.045	0	0.013	0.027	0.017	0.014												0.111	0.015	0.303	0.057	0.097	0	0.051
	8:04	0.296	0.033	0.058	0.11	0.063	0.054	0.022	0.023												0.396	0.049	0.055	0.053	0.614	0.055	0.023
	8:10	0.054	0.257	0.072	0.101	0.147	0.051	0.348	0.004												0.04	0.186	0.045	0.034	0.929	0.013	0.088
	8:16	0	0.845	0.118	0.016	0.79	0.012	0.936	0												0.022	0.054	0.142	0.004	0.026	0.014	0.03
	8:22	0.06	0.75	0.099	0.032	0.273	0.018	0.063	0.006												0.006	0.546	0.101	0.378	0	0.032	0.41
	8:28	0.232	0.825	0.037	0.426	0.013	0.007	0.006	0.045												0.072	0.595	0	0.39	0.111	0.014	0.888
	8:34	0.054	0.22	0.178	0.002	0	0.012	0.015	0.086												0.544	0.067	0.064	0.901	0.42	0.005	0.686
	8:40	0.094	0.18	0	0.001	0.001	0.027	0.004	0.398												0.1	0.007	0.22	0.724	0.22	0.131	0.183
	8:46	0.019	0.299	0.003	0.253	0.004	0.014	0.004	0.566												0.032	0.012	0.137	0.013	0.72	0.036	0.02
	8:52	0.033	0.044	0.13	0.032	0	0.252	0.01	0.035												0.075	0.013	0.009	0	0.276	0.079	0.037
	8:58	0.061	0.02	0.016	0.008	0	0.333	0.004	0.004												0.023	0.02	0.404	0.047	0.159	0.117	0.149
	9:04	0.101	0.014	0.047	0.059	0.001	0.046	0	0.01												0.013	0.035	0.694	0.017	0.232	0.738	0.003
	9:10	0.022	0	0.068	0.835	0.008	0.174	0.086	0.019												0.067	0.024	1.05	0.04	0.234	0.829	0.035
	9:16	0.124	0.03	0.1	0.507	0.016	0.009	0.695	0.08												0.026	0.02	0.115	0.017	0.546	0.679	0.133
	9:22	0.102	0.03	0.031	0.003	0.003	0.047	0.008	0.007												0.035	0.019	0.001	0.035	0.475	0.038	0.074
	9:28	0.402	0.001	0.214	0.056	0	0.053	0.001	0.058												0.235	0.034	0.047	0.083	0.98	0.004	0.036
	9:34	0.068	0.001	0.338	0.164	0.029	0.036	0.02	0.103												0.433	0.008	0.139	0.428	0.302	0.004	0.115
	9:40	0.08	0.113	1.197	1.409	0.023	0.18	0.011	0.015												0.12	0.285	0.069	0.094	0.068	0	0.084
	9:46	0.059	0	0.598	0.241	0.025	0.093	0.002	0.064												0.59	0.07	0.063	0.055	0.011	0.02	0.215
	9:52	0.172	0.143	0.188	0.002	0.163	0.046	0.059	0.387												0.058	0.046	0.072	0.039	0.049	0.01	0.769
	9:58	0.046	0.05	0.022	0.05	0.022	0.042	0.066	0.758												0.043	0.936	0.062	0.036	0.031	0	0.382
	10:04	0.013	0.007	0.018	0.039	0.005	0.068	0.002	0.386												0.089	0.67	0.039	0.208	0.083	0	0.036
	10:10	0.011	0.015	0.064	0.002	0.006	0.241	0.073	0.014												0.096	0.448	0.338	0.02	0.118	0.002	0.098
	10:16	0.254	0.009	0.024	0.036	0.005	0.426	0.071	0												0.036	0.375	0.056	0.062	0.257	0.014	0.183
	10:22	0.289	0.103	0.207	0.042	0	0.148	0.021	0												0.163	0.598	0.044	0.269	0.003	0.042	0.038
	10:28	0.726	0.118	0.918	0.027	0.001	0.092	0	0.018												0.178	0.08	0.09	1.23	0.014	0.017	0.018
	10:34	0.715	0.007	0.629	0.259	0.017	0.013	0	0.018												0.381	0.018	0.001	0.869	0.016	0.134	0.13
	10:40	1.009	0.058	0.09	0.007	0.044	0.037	0.007	0.009												0.074	0.09	0.043	0.208	0.012	0.065	0.052
	10:46	0.31	0.039	0.076	0.014	0.065	0.074	0.046	0.018												0.022	0	0.633	0.042	0.038	0.065	0.03
	10:52	0.035	0.009	0.033	0.027	0.03	0.03	0.326	0.027												0.033	0.018	0.013	0.045	0.039	0.017	0.068
	10:58	0.057	0.031	0.037	0.036	0.018	0.044	0.82	0.071												0.022	0.045	0.038	0.009	0.013	0	0.231
	11:04	0.004	0.213	0.06	0.007	0.002	0.04	0.092	0.006												0.072	0.203	0.045	0.022	0.007	0	0.018
	11:10	0	0.824	0.144	0.052	0.011	0.069	0.008	0.002												0.166	0.455	0.051	0.008	0.007	0	0.015
	11:16	0.041	0.418	0.027	0.047	0.01	0.048	0.021	0.018												0.106	0.058	0.053	0.204	0.217	0.147	0.017
	11:22	0.043	0.308	0.045	0.152	0.008	0.032	0.038	0.063												0.145	0.002	0.012	0.017	0.736	0.066	0.022
	11:28	0.094	0.057	0.024	0.109	0.002	0.09	0.007	0.197												0.316	0.045	0.026	0.086	1.063	0.001	0.201
	11:34	0.133	0.017	0.088	0.001	0.355	0.067	0.009	0.017												0.237	0.018	0.178	0.111	1.127	0	0.016
	11:40	0.03	0.025	0.043	0	0.824	0.045	0	0.053												0.024	0.095	0.906	0.167	0.594	0.006	0.023
	11:46	0.184	0.002	0.082	0.037	0.194	0.087	0.125	0.007												0.017	0.146	0.981	0.045	0.108	0.535	0.188
	11:52	0.071	0.01	0.416	0.434	0.496	0.095	0.271	0.012												0.001	0.023	0.343	0.175	0.003	0.647	0.086
	11:58	0.041	0	0.147	1.247	0.36	0.003	0.448	0.009												0.055	0.04	0.037	0.157	0.005	0.268	0.09
	12:04	0.02	0.138	0.034	0.999	0.133	0.149	0.563	0.022												0.175	0.079	0	0.418	0.014	0.027	0.01
	12:10	0.274	0.021	0.067	0.739	0.089	0.048	0.124	0.007												0.078	0.186	0.001	0.595	0	0	0.045
	12:16	0.415	0.023	0.017	0.115	0.04	0.074	0.068	0												0.281	0.015	0	0.403	0.093	0.014	0.097
	12:22	0.007	0.133	0.051	0.012	0.048	0.079	0.004	0.129												0.037	0.443	0.143	0.631	0.005	0.003	0.709
	12:28	0.019	0.119	0.078	0.031	0.054	0.023	0.001	0.148												0.003	0.106	0.02	0.173	0.01	0.015	1.177
	12:34	0.004	0.026	0.059	0.001	0.055	0.066	0.003	0.088												0	0.054	0.004	0.018	0.091	0.038	1.13
	12:40	0.009	0.048	0.045	0.002	0.066	0.097	0.008	0.522												0	0.023	0.019	0.002	0.155	0.058	0.382
	12:46	0.031	0.007	0.003	0.009	0.513	0.04	0.004	0.475												0	0.006	0.015	0.076	0.161	0.01	0.054
	12:52	0.059	0.02	0.026	0.107	0.636	0.077	0.072	0.073												0.003	0.006	0.076	0.088	1.039	0.002	0.006
	12:58	0.015	0.023	0.009	0.049	1.021	0.09	0.006	0.018												0.019	0.002	0.01	0.219	0.907	0	0.014
	13:04	0.137	0.031	0.012	0.081	0.229	0.073	0.009	0.01												0.031	0.006	0.063	0.046	0.017	0	0.195
	13:10	0.021	0.015	0.066	0.603	0	0.073	0.043	0.002												0.004	0.007	0.039	0.178	0	0	0
	13:16	0.023	0.008	0.491	0.019	0	0.032	0.033	0.004												0.013	0.007	0.006	0.049	0	0.003	0.017
	13:22	0.12	0.009	1.207	0.002	0	0.031	0.017	0.001												0.013	0.111	0.03	0.066	0.025	0.022	0.035
	13:28	0.271	0.023	0.887	0.002	0	0.039	0.027	0.006												0	0.021	0.038	0.286	0.025	0.006	0.122
	13:34	0.172	0.028	0.652	0.003	0.262	0.01	0.458	0.09												0.012	0.031	0.269	0.005	0.028	0.012	0.027
	13:40	0.085	0.482	0.347	0.016	0.12	0.125	0.658	0.051												0.005	0.104	0.847	0.003	0.083	0.022	0.014
	13:46	0.026	0.549	0.166	0	0.068	0.056	0.196	0.073												0.005	0.566	0.326	0.008	0.57	0.022	0.136
	13:52	0.035	0.692	0.089	0.044	0.022	0.079	0.078	0.026												0.009	0.378	0.057	0.161	0.075	0.011	0.019
	13:58	0.013	0.501	0.152	0.039	0.009	0.195	0.008	0.001												0.017	0.067	0.018	0.039	0.021	0.016	0.052
	14:04	0.015	0.294	0.145	0.369	0.004	0.02	0.011	0.533												0.03	0.011	0.027	0.031	0.052	0.02	0.008
	14:10	0.175	0.066	0.089	0.267	0.018	0.037	0.029	0.622												0.005	0.13	0.01	0.038	0.07	0.36	0.149
	14:16	0	0.059	0.266	0.029	0.012	0.123	0.033	0.083												0.248	0.032	0.056	0.046	0.039	0.505	0.025
	14:22	0.149	0.037	0.443	0.05	0.022	0.052	0.044	0.034												0.197	0.122	0.086	0.045	0.056	0.045	0.096
	14:28	0	0.046	0.008	0.001	0.004	0.052	0.006	0.012												0.116	0.038	0.17	0.125	0.005	0.005	0.004
	14:34	0.117	0	0.013	0.006	0.032	0.038	0.197	0.14												0.332	0.165	0.822	0.278	0.034	0.008	0.126
	14:40	0.007	0.101	0.039	0.113	0.012	0.037	0.023	0												0.138	0.09	0.35	0.058	0.044	0.012	0
	14:46	0.033	0.132	0.025	0.191	0.034	0.028	0.05	0.007												0.024	0.061	0.042	0.048	0.123	0.127	0.285
	14:52	0.012	0.157	0.149	0.072	0.254	0.058	0.023	0												0.014	0.002	0.017	0.138	0.511	0.001	0.297
	14:58	0.023	0.042	0.309	0.045	0.541	0.074	0.011	0.003												0.004	0.005	0.011	0	0.309	0	0.868
	15:04	0.315	0.117	0.272	0.027	0.274	0.084	0.028	0.011												0.01	0.044	0.013	0.047	0.066	0.011	0.113
	15:10	0.956	0.106	0.112	0.071	0.088	0.009	0.061	0.075												0.028	0.039	0.045	0.019	0.022	0.031	0.006
	15:16	0.961	0.063	0.035	0.396	0.023	0.011	0.183	0.069												0.034	0.171	0.025	0.046	0.012	0.299	0.004
	15:22	0.266	0.152	0.272	0.3	0.005	0.069	0.409	0.037												0.142	0.37	0.027	0.093	0.09	0.224	0.08
	15:28	0.114	0.017	0.217	0.287	0.033	0.172	0.244	0.028												0.373	0.027	0.1	0.29	0.025	0.024	0.007
	15:34	0.27	0.119	0.229	0.108	0.033	0.227	0.001	0												0.087	0.021	0.273	0.065	0.01	0.082	0.229
	15:40	0.065	0.016	0.038	0.097	0.01	0.32	0.008	0.011												0.013	0.037	0.057	0.082	0.124	0.011	0.026
	15:46	0.055	0.037	0.099	0.163	0.014	0.508	0.006	0.106												0	0.054	0.042	0.033	0.028	0.001	0.043
	15:52	0.128	0.061	0.018	0.016	0.004	0.395	0.002	0.175												0.046	0.295	0.034	0.152	0	0	0.029
	15:58	0.015	0.194	0.137	0.075	0	0.09	0.176	0.034												0.039	0.092	0.401	0.02	0.018	0	0.048
	16:04	0.067	0.112	0.254	0.032	0.005	0.132	0.002	0.008												0.011	0.06	0.356	0.04	0.021	0.002	0.003
	16:10	0.056	0.011	0.293	0.06	0.019	0.167	0.074	0.216												0.034	0.004	0.368	0.228	0.239	0.122	0.114
	16:16	0.401	0.03	0.618	0.558	0.249	0.389	0.193	0.562												0.032	0.56	0.647	0.161	0.793	0.225	0.51
	16:22	0.738	0.048	1.029	0.164	0.034	0.148	0.012	0.49												0.451	0.838	0.084	0.329	0.914	0.047	0.404
	16:28	0.768	0.007	0.845	0.042	0.054	0.022	0.285	0.501												0.539	0.022	0.031	0.044	0.148	0.173	0.04
	16:34	0.108	0.04	0.247	0.092	0.012	0.015	0.138	0.126												0.171	0.009	0.033	0.007	0.037	0	0.058
	16:40	0.096	0.011	0.12	0.028	0.005	0.014	0.365	0.043												0.055	0.02	0.078	0.112	0.033	0.05	0.059
	16:46	0.044	0.035	0.13	0.077	0.007	0.014	0.028	0.236												0.019	0.013	0.129	0.04	0.034	0.108	0.004
	16:52	0.045	0.07	0.01	0.035	0.013	0.017	0.014	0.076												0.06	0.009	0.112	0.057	0.049	0.119	0.116
	16:58	0.059	0.124	0.159	0.167	0.019	0.104	0.039	0.003												0.046	0.019	0.003	0.083	0.261	0.066	0.068
	17:04	0.027	0.278	0.024	1.007	0.005	0.046	0.068	0.034												0.003	0.062	0.055	0.177	0.06	0.105	0.011
	17:10	0.05	0.111	0.128	1.08	0.009	0.041	0.005	0.045												0.028	0.076	0.059	0.166	0.031	0.514	0.063
	17:16	0.048	0.008	0.025	0.081	0.021	0.026	0.155	0.033												0.04	0.007	0.041	0.04	0.033	0.021	0.126
	17:22	0.29	0.03	0.021	0.064	0.001	0.025	0.235	0.013												0.018	0.01	0.071	0.109	0.052	0.004	0.147
	17:28	0.148	0.029	0.198	0.027	0.066	0.039	0.24	0.13												0.066	0.032	0.726	0.073	0.088	0.003	0.122
	17:34	0.045	0.029	0.2	0	0.06	0.003	0	0.487												0.172	0.031	0.207	0.229	0.018	0.125	0.031
	17:40	0.025	0.005	0.059	0.005	0.055	0.034	0.017	0.052												0.171	0.001	0.038	0.708	0.171	0.138	0.024
	17:46	0.148	0.147	0.046	0.02	0.017	0.07	0.062	0.03												0.037	0.019	0.011	0.416	0.044	0.009	0.021
	17:52	0.134	0.24	0.037	0.031	0.028	0.036	0.279	0.017												0.007	0.011	0.087	0.073	0.048	0.015	0.013
	17:58	0.069	0.026	0.238	0.03	0.119	0.142	0.145	0.005												0.151	0.007	0.013	0.035	0.046	0.024	0.319
	18:04	0.084	0.031	0.241	0.048	0.07	0.137	0.222	0.097												0.117	0.022	0.088	0.041	0.014	0.021	0.092
	18:10	0.058	0.063	0.01	0.079	0.045	0.411	0.01	0.004												0.105	0.009	0.146	0.013	0.049	0.029	0.009
	18:16	0.2	0.087	0.035	0.074	0.003	0.185	0	0.004												0.314	0.014	0.207	0.064	0.056	0.323	0.051
	18:22	0.078	0.029	0.324	0.018	0.008	0.033	0.038	0.233												0.358	0.198	0.043	0.135	0.248	0.777	0.148
	18:28	0.032	0.259	0.198	0.16	0.002	0.014	0.216	0.041												0.01	0.147	0.231	0.169	0.517	0.232	0.177
	18:34	0.156	0.209	0.059	0.134	0.023	0.022	0.026	0.011												0.02	0.391	0.21	0.066	0.107	0.025	0.192
	18:40	0.038	0.039	0.032	0.139	0.007	0.019	0.026	0.007												0.039	0.438	0.044	0.039	0.161	0.002	0.004
	18:46	0.133	0.062	0.149	0.405	0.139	0.011	0.415	0.044												0.031	0.129	0.05	0.197	0.35	0.012	0.05
	18:52	0.287	0.068	0.492	0.059	0.069	0.016	1.167	0.265												0.292	0.098	0.163	0.025	0.325	0.116	0.264
	18:58	0.487	0.228	0.17	0.058	0.007	0.135	0.419	0.392												0.353	0.16	0.061	0.078	0.113	0.089	0.185
	19:04	0.301	0.003	0.121	0.026	0.036	0.175	0.032	0.257												0.353	0.157	0.148	0.249	0.201	0.045	0.311
	19:10	0.094	0.012	0.24	0.017	0.121	0.12	0.078	0.001												0.162	0.111	0.309	0.219	0.094	0.053	0.031
	19:16	0.619	0.154	0.46	0.04	0.084	0.566	0.032	0.009												0.092	0.189	0.266	0.005	0.105	0.075	0.108
	19:22	0.158	0.221	1.049	0.03	0.025	0.105	0.081	0.051												0.183	0.1	0.051	0.05	0.194	0.048	0.017
	19:28	0.033	0.136	0.296	0.278	0.036	0.172	0.054	0.217												0.116	0.321	0.389	0.307	0.533	0.199	0.081
	19:34	0.173	0.792	0.155	0.26	0.076	0.161	0.195	0.838												0.817	0.665	1.444	0.252	1.675	0.105	0.176
	19:40	0.632	0.702	0.413	1.797	0.175	0.264	0.314	1.304												1.151	1.507	1.537	0.309	0.787	0.768	0.333
	19:46	1.569	0.912	1.555	1.345	1.158	0.647	1.37	0.94												0.642	1.317	0.667	0.97	0.759	1.534	0.626
	19:52	1.65	0.506	1.692	0.816	1.074	0.848	1.088	0.932												0.493	1.074	1.906	0.776	0.376	1.219	1.627
	19:58	1.682	0.25	1.588	1.526	0.7	1.558	1.251	0.403												0.919	1.128	0.879	1.23	0.517	0.883	1.072
	20:04	1.2	0.076	0.435	1.596	1.069	0.453	1.217	0.934												0.84	1.122	1.061	0.356	1.19	1.031	1.074
	20:10	1.189	0.356	0.383	1.376	0.329	0.077	1.282	1.269												0.213	0.544	0.83	0.925	0.97	0.486	1.029
	20:16	1.088	0.401	0.235	1.796	1.11	0.257	1.442	0.719												0.191	1.038	1.108	0.246	0.26	0.48	1.048
	20:22	0.916	0.108	0.143	1.354	0.443	0.123	0.199	0.92												0.392	1.36	1.413	0.076	0.005	0.881	0.255
	20:28	0.362	0.033	0.103	1.958	0.22	0.058	0.82	0.877												0.427	0.889	1.518	0.125	0.089	0.796	0.459
	20:34	0.199	0.045	0.421	1.147	0.274	0.195	1.508	1.197												0.709	1.517	0.333	0.315	0.347	0.641	0.201
	20:40	0.012	0.037	1.43	1.227	0.049	0.047	0.568	0.976												0.136	0.274	0.124	0.014	0.065	0.431	0.219
	20:46	0.313	0.312	1.29	0.934	0.1	0.047	0.227	0.837												0.001	0.251	0.11	0.395	0.123	0.776	0.512
	20:52	0.466	0.358	1.018	1.334	0.181	0.042	0.066	0.475												0.03	0.56	0.322	1.065	0.233	0.147	0.021
	20:58	0.119	0.151	0.918	1.015	0.249	0.256	0.138	1.122												0.012	0.026	0.026	0.289	1.096	0	0.017
	21:04	0.292	0.159	0.493	0.566	0.694	0.174	0.14	0.771												0.123	0.001	0.028	0.229	0.635	0.187	0.185
	21:10	0.062	0.012	0.101	1.565	1.292	0.074	0.035	0.362												0.058	0.223	0.122	0.027	0.162	0.115	0.35
	21:16	0.03	0.012	0.193	1.46	0.892	0.05	0.062	0.096												0.092	0.494	0.231	0.482	0.032	0.099	0.032
	21:22	0.501	0.018	0.245	1.138	0.242	0.155	0.72	0.019												0.309	0.039	1.671	1.153	0.16	0.043	0.057
	21:28	0.353	0.411	0.279	0.596	0.591	0.064	1.53	0.167												0.202	0.07	1.149	0.144	0.205	0.032	0.125
	21:34	0.152	0.949	0.133	0.557	0.881	0.28	1.128	0.474												0.079	0.075	1.013	0.047	0.045	0.19	0.212
	21:40	0.28	0.644	0.266	0.604	1.104	0.063	1.985	0.375												0.07	0.195	0.754	0.057	0.036	0.442	0.291
	21:46	0.661	0.268	0.059	0.374	1.075	0.027	1.847	0.105												0.374	0.285	0.032	0.961	0.28	0.817	1.01
	21:52	1.234	0.278	0.159	1.062	0.667	0.325	0.87	0.301												0.705	1.688	0.028	0.161	0.451	1.325	1.446
	21:58	1.251	0.048	0.204	1.147	0.104	0.46	0.219	0.042												1.127	1.138	0.015	0.083	0.23	0.232	1.435
	22:04	0.654	0.017	0.474	1.927	0	0.37	0.079	0.004												0.705	1.282	0.34	0.063	1.505	0.519	0.678
	22:10	0.283	0.098	1.602	0.657	0.173	0.627	0.156	0.186												0.709	0.546	0.709	0.056	1.212	1.594	0.661
	22:16	0.027	0.098	1.614	0.983	1.039	1.023	1.51	0.413												0.538	0.076	0.774	0.309	0.98	1.424	0.588
	22:22	0.101	0.177	0.528	1.692	0.052	0.091	1.123	0.7												0.362	0.072	1.813	0.256	0.334	0.482	0.228
	22:28	0.063	0.434	0.281	0.93	0.042	0.005	0.979	0.856												0.765	0.583	1.152	0.728	0.3	0.069	0.4
	22:34	0.678	0.647	0.029	0.523	0.044	0.017	1.478	0.832												1.072	1.283	0.074	0.759	0.865	0.191	0.835
	22:40	1.368	0.189	0.203	0.25	0	0.008	1.614	1.032												0.444	1.386	0.027	0.256	0.733	0.035	1.239
	22:46	0.52	0.038	0.085	1.306	0.083	0.162	0.116	1.113												0.349	1.22	0.009	0.574	0.723	0.048	0.711
	22:52	0.049	0.013	0.148	0.26	0.277	0.636	0.019	0.868												0.42	1.091	0.019	0.743	0.947	0.068	0.551
	22:58	0	0.081	0.235	0.31	0.766	0.245	0.384	0.727												0.056	0.89	0.058	0.034	0.887	0.125	0.095
	23:04	0.097	0.929	0.897	0.397	1.33	0.076	1.8	0.925												0.009	1.001	0.247	0.015	0.51	0.178	0.008
	23:10	0.008	0.384	1.489	0.146	1.389	0.738	1.296	0.701												0.055	0.417	0.024	0.411	0.718	0.332	0.041
	23:16	0.088	0.014	2.214	0.211	1.294	1.145	1.004	0.726												0.004	0.156	0.015	0.06	0.038	1.228	0.007
	23:22	0.519	0.037	1.204	0.884	0.895	0.908	1.026	0.189												0.2	0.089	0.014	0.096	0.049	0.903	0.053
	23:28	1.238	0.014	1.171	0.588	0.959	0.839	1.098	0.044												0.168	0.03	0.123	0.185	0.06	1.449	0.479
	23:34	1.091	0.042	1.229	0.147	0.789	0.558	0.549	0.017												0.598	0.21	0.171	0.119	0.034	1.037	0.123
	23:40	1.518	0.087	0.86	0.288	1.059	0.773	0.185	0.023												0.582	0.949	1.133	0.575	0.025	1.018	0.168
	23:46	1.171	0.184	0.294	0.242	1.226	0.765	0.108	0.02												1.087	1.392	1.148	1.436	0.2	1.503	0.164
	23:52	0.437	0.257	0.068	0.034	0.65	0.533	0.685	0.044												0.805	0.752	1.407	0.525	0.675	1.11	0.039
	23:58	1.04	1.004	0.092	0.267	0.208	0.271	0.846	0.324												0.553	0.691	1.903	0.487	0.695	0.805	0.565
	0:04	1.625	0.59	0.197	0.152	0.009	0.124	0.489	0.144												0.488	0.938	0.913	0.98	0.513	0.602	0.806
	0:10	1.205	0.842	0.07	0.005	0.183	0.013	1.932	0.14												0.11	0.034	0.699	0.842	0.023	0.895	1.158
	0:16	1.013	0.82	0.181	0.161	0.863	0.024	0.882	0.355												0.014	0.138	1.154	0.982	0.084	0.692	0.975
	0:22	1.102	0.541	0.177	0.182	0.428	0.01	0.769	0.381												0.019	0.028	1.166	0.642	0.134	0.321	1.063
	0:28	0.661	0.915	0.042	1.453	0.222	0.017	0.096	1.028												0.004	0.425	0.546	0.264	0.541	0.618	1.322
	0:34	1.157	0.731	0.613	1.688	0.007	0.017	0.027	0.827												0.09	0.43	0.006	0.283	0.264	0.253	0.598
	0:40	0.958	0.29	1.203	1.503	0.047	0.027	0.008	0.849												0.125	1.269	0.013	0.036	0.791	0.115	1.022
	0:46	1.078	0.152	1.673	1.266	0.014	0	0.055	0.844												0.255	0.858	0.215	0.008	0.957	0.379	0.158
	0:52	1.002	0.132	1.331	1.569	0.014	0.007	0.1	0.98												0.353	0.853	0.04	0.273	1.081	0.139	0.183
	0:58	1.02	0.31	1.172	1.412	0.024	0.172	0.148	1.038												0.681	0.976	0.055	0.84	0.766	0.001	0.729
	1:04	0.355	0.805	0.927	0.366	0.166	0.057	0.314	0.518												1.054	1.418	0.115	0.677	1.108	0.036	0.044
	1:10	0.113	0.71	0.538	0.878	0.317	0.203	0.276	0.101												1.289	1.492	0.635	1.272	0.975	0.006	0.01
	1:16	0.021	0.913	1.099	0.827	0.209	0.12	0.719	0.01												0.762	1.331	1.4	1.012	0.575	0.047	0.058
	1:22	0.022	1.011	0.917	1.431	1.246	0.581	1.178	0.021												0.787	1.562	1.235	1.096	0.374	0.128	0.087
	1:28	0.052	0.667	0.76	1.226	0.989	1.127	1.397	0.233												0.187	1.286	1.695	0.696	0.477	0.086	0.031
	1:34	0.064	0.724	0.218	0.928	1.139	0.207	0.889	1												1.123	0.785	0.791	0.16	1.316	0.035	0.127
	1:40	0.084	0.137	0.905	0.75	0.943	0.007	1.749	0.302												0.595	1.087	1.284	0.108	0.985	0.053	0.027
	1:46	0.013	0.086	0.357	0.296	1.343	0.043	1.269	0.947												0.437	0.646	1.319	0.014	0.794	0.205	0.108
	1:52	0.146	0.001	0.037	0.037	1.049	0.023	1.535	0.743												0.766	0.457	1.528	0.208	1.293	0.159	0.891
	1:58	0.002	0.14	0.044	0.018	1.483	0.036	1.622	0.778												0.61	1.04	1.731	0.102	1.127	1.192	0.913
	2:04	0.276	0.324	0.188	0.108	0.91	0.058	1.418	0.047												0.887	0.338	0.473	0.076	0.85	1.014	0.102
	2:10	0.723	0.195	0.376	0.012	0.511	0.114	1.292	0.032												0.719	0.192	0.163	0.017	0.175	1.243	0.477
	2:16	1.262	0.03	0.804	0.091	0.782	0.014	0.907	0.085												0.546	0.037	0.021	0.025	0.004	1.391	0.441
	2:22	1.265	0.011	1.033	0.076	1.061	0.031	0.273	0.149												0.079	0.017	0.032	0.024	0	1.626	0.919
	2:28	0.798	0.025	1.287	0.103	0.946	0.101	0.123	0.547												0.085	0.055	0	0.049	0.197	0.945	0.96
	2:34	1.156	0.131	1.912	0.435	0.105	0.229	0.035	0.413												0.076	0.023	0.141	0.297	0.001	1.165	1.205
	2:40	0.618	0.047	1.475	0.427	0.754	0.453	0.04	0.032												0.114	0.095	1.71	0.044	0.05	0.776	0.792
	2:46	1.065	0.316	0.956	0.309	0.082	0.596	0.04	0.019												0.644	0.835	3.242	0.042	0.859	0.902	0.143
	2:52	0.593	0.742	0.863	0.014	0.383	0.921	0.069	0.002												0.43	0.163	1.614	0.06	0.702	0.059	0.024
	2:58	0.053	1.005	0.273	0.356	0.496	0.497	0.034	0.011												0.404	0.058	1.901	0.181	0.567	0.235	0.246
	3:04	0.001	1.247	0.12	0.182	0.067	0.321	0.14	0.045												0.102	0.361	1.249	0.161	0.687	0.035	0.169
	3:10	0.002	0.538	0.007	0.077	0.004	0.073	0.444	0.052												0.024	1.324	2.068	0.742	0.444	0.152	0.054
	3:16	0	0.825	0.161	0.853	0.006	0.025	0.484	0.171												0.007	1.043	1.716	0.808	0.362	0.069	0.031
	3:22	0	0.686	0.174	1.365	0.003	0.032	1.379	0.226												0.001	1.12	1.322	0.638	0.092	0.05	0.086
	3:28	0.004	0.299	0.06	0.621	0.001	0.011	1.794	0.975												0.057	1.14	1.146	0.653	0	0.013	0.833
	3:34	0.165	0.049	1.37	0.06	0.192	0.016	1.666	0.984												0.128	0.722	1.327	0.408	0.014	0.023	1.136
	3:40	0.634	0.089	1.801	0.007	0.05	0.002	0.206	0.871												0.008	0.148	0.687	0.081	0.023	0.005	1.229
	3:46	0.573	0.216	1.305	0.312	0.005	0.027	0.099	0.624												0.007	0.285	0.756	0.072	0.772	0.051	0.58
	3:52	0.069	0.692	1.157	0.963	0.009	0.033	0.162	0.051												0.034	0.086	1.401	0.081	0.025	0.021	0.011
	3:58	0.032	0.308	0.858	0.211	0.044	0.012	0.245	0.562												0.38	0.026	1.779	0.017	0.007	0.002	0.014
	4:04	0.06	0.676	0.227	0.013	0.496	0.02	0.097	0.392												0.391	0.031	1.008	0.091	0.017	0.068	0.079
	4:10	0.033	0.019	0.019	0.045	0.758	0.087	0.079	0.002												0.099	0.003	0.942	0.142	0.515	0.391	0.065
	4:16	0.178	0.059	0.061	0.021	0.707	0.014	0.297	0.091												0.001	0.028	1.027	0.022	0.374	0.839	0.164
	4:22	0.025	0.023	0.063	0.213	0.539	0.022	0.782	0.074												0.073	0.16	0.818	0.137	0.101	1.449	0.046
	4:28	0.059	0.024	0.062	0.072	0.221	0.015	1.862	0.04												0.002	0.025	0.792	0.055	0.664	1.794	0.072
	4:34	0.07	0.005	0.189	0.026	0.032	0.016	1.189	0.136												0.001	0.293	0.198	0.027	0.516	0.552	0.037
	4:40	0.182	0.076	0.034	0.178	0.003	0.288	1.812	0.015												0.15	0.59	0.014	0.033	0.017	0.066	0.263
	4:46	0.714	0.02	0.035	0.827	0.089	0.021	0.496	0												0.057	0.104	0.015	0.072	0.033	0.033	0.243
	4:52	1.442	0.018	0.317	1.212	0.541	0.006	0.141	0.01												0.309	0.023	0.097	0.48	0.01	0.073	0.886
	4:58	1.092	0.196	0.215	0.697	0.094	0.045	0.095	0.045												0.706	0.265	0.031	0.416	0.014	1.159	0.69
	5:04	1.076	0.472	0.123	0.76	0.029	0.267	0.135	0.201												0.306	1	0.067	0.112	0.013	1.075	0.124
	5:10	1.077	0.943	0.114	0.06	0.002	0.139	0.359	0.015												0.017	0.457	0.288	0.088	0.244	0.864	0.009
	5:16	1.109	0.204	0.219	0.012	0.015	0.139	0.078	0.001												0.016	0.093	0.335	0.006	0.746	0.004	0.025
	5:22	0.312	0.106	0.986	0.076	0.01	0.014	0.096	0.08												0.035	0.036	0.234	0.026	0.424	0.039	0.043
	5:28	0.034	0.024	1.058	0.01	0.245	0.023	0.188	0.055												0.001	0.108	0.644	0.139	1.21	0.048	0.141
	5:34	0.007	0.029	0.881	0.066	0.249	0.028	0.3	0.038												0.012	0.185	0.245	0.007	0.937	0.027	0.032
	5:40	0.295	0.032	0.221	0.065	0.021	0.036	1.181	0.004												0.134	0.513	0.033	0.41	0.067	0.141	0.036
	5:46	0.018	0.153	0.059	0.004	0.071	0.063	1.573	0.01												0.642	1.317	0.049	0.189	0.03	0.501	0.317
	5:52	0.23	0.667	0.175	0.14	0.012	0.044	1.962	0.087												0.582	1.248	0.516	0.029	0	1.266	0.314
	5:58	0.133	0.159	0.694	0.04	0.352	0.24	0.677	0.308												0.491	1.109	0.539	0.091	0.015	0.569	0.187
	6:04	0.096	0.018	0.726	0.001	0.496	0.27	1.182	1.01												0.304	0.47	0.89	0.045	0.02	0.798	1.006
	6:10	0.03	0.016	0.728	0.275	1.184	0.111	0.476	0.581												0.106	0.387	1.498	0.777	0.498	0.656	0.72
	6:16	0.637	0.155	0.259	0.462	0.933	0.021	1.255	0.73												0.038	0.013	1.139	0.089	0.566	0.549	0.299
	6:22	0.676	0.523	0.062	1.331	0.37	0.152	0.458	0.494												0.004	0.009	1.088	0.065	0.049	0.083	0.985
	6:28	0.791	1.231	0.014	0.667	0.497	0.221	0.041	0.005												0.032	0.549	1.567	0.153	0.016	0.069	0.862
	6:34	0.176	0.887	0.136	0.159	0.054	0.163	0.024	0.018												0.245	0.885	1.332	0.077	0.052	0.253	0.721
	6:40	0.021	0.386	0.429	0.077	0.012	0.398	0.112	0.07												0.865	0.862	1.62	0.581	0.594	0.016	0.888
	6:46	0.038	0.091	0.496	0.036	0.042	0.439	0.175	0.317												0.708	0.928	1.358	0.495	0.602	0.026	0.983
	6:52	0.071	0.105	0.015	0.439	0.05	1.157	0.212	0.454												0.679	0.993	1.623	0.154	0.478	0.02	0.343
	6:58	0.847	0.105	0.288	0.081	0.002	0.897	0.575	0.016												0.314	0.864	0.957	0.127	0	0.021	0.469
	7:04	1.376	0.026	1.421	0.033	0.14	0.913	1.319	0.002												0.018	0.136	0.693	0.017	0.037	0.762	0.045
	7:10	1.273	0.034	1.577	0.07	0.202	0.752	1.393	0												0	0.038	0.939	0.04	0.062	1.329	0.019
	7:16	1.06	0.226	0.677	0.234	0.003	1.96	0.718	0.101												0.025	0.058	0.078	0.02	0.048	0.803	0.059
	7:22	0.709	0.046	0.812	0.633	0.075	1.216	0.66	0.154												0.026	0.053	0.016	0.04	0.027	0.974	0.057
	7:28	0.348	0.037	0.685	0.122	0.605	1.078	0.007	0.166												0.384	0.249	0.701	0.865	0.001	0.373	0.232
		0.019	0.188	0.809	1.22	0.806	1.16	0.039	0.967												0.06	1.187	1.534	0.981	0.207	0.031	0.555
	Figure S2I, S2J, S2K
	Grams	Ucp1KO:Ctrl: 22°C									Ucp1KO:Ctrl: 4°C										Ucp1KO:ABX: 22°C										Ucp1KO:ABX: 4°C
	BAT	0.055	0.102	0.134	0.103	0.13	0.087	0.133	0.11		0.115	0.091	0.087	0.089	0.102	0.143	0.079	0.104	0.08		0.099	0.142	0.105	0.1	0.172	0.134	0.113	0.15			0.157	0.094	0.103	0.165	0.165	0.159	0.177	0.14
	iWAT	0.553	0.551	0.652	0.419	0.627	0.472	0.608	0.485		0.502	0.4	0.444	0.487	0.655	0.537	0.74	0.779	0.667		0.316	0.418	0.29	0.28	0.533	0.417	0.262	0.374			0.363	0.31	0.394	0.537	0.416	0.388	0.502	0.37
	epWAT	0.316	0.266	0.288	0.236	0.351	0.214	0.337	0.217		0.314	0.291	0.245	0.28	0.37	0.361	0.465	0.331	0.335		0.156	0.21	0.135	0.18	0.317	0.255	0.127	0.171			0.161	0.181	0.173	0.305	0.218	0.215	0.348	0.275
	mWAT	0.217	0.181	0.307	0.197	0.352	0.199	0.283	0.23		0.236	0.162	0.234	0.218	0.366	0.261	0.365	0.349	0.292		0.206	0.227	0.155	0.103	0.258	0.179	0.13	0.191			0.28	0.224	0.13	0.372	0.182	0.122	0.28	0.175
	Liver	1.163	1.254	1.318	1.205	1.29	1.162	1.276	1.371		1.37	1.357	1.295	1.129	1.44	1.41	1.562	1.541	1.55		1.174	1.26	1.023	1.107	1.284	1.127	0.85	1.293			1.402	1.111	1.115	1.382	1.373	1.228	1.323	1.263
	Kidney	0.387	0.394	0.438	0.473	0.416	0.432	0.437	0.474		0.418	0.419	0.388	0.332	0.456	0.451	0.463	0.441	0.425		0.365	0.365	0.365	0.379	0.424	0.423	0.403	0.444			0.472	0.382	0.444	0.469	0.482	0.497	0.469	0.412
	Heart	0.166	0.154	0.2	0.202	0.186	0.183	0.169	0.198		0.193	0.198	0.153	0.165	0.192	0.162	0.192	0.209	0.197		0.175	0.149	0.137	0.135	0.213	0.144	0.156	0.139			0.173	0.199	0.17	0.173	0.168	0.209	0.187	0.175
	Brain	0.43	0.444	0.447	0.477	0.419	0.411	0.452	0.435		0.404	0.429	0.377	0.397	0.438	0.427	0.42	0.436	0.443		0.43	0.428	0.415	0.438	0.432	0.451	0.438	0.453			0.415	0.397	0.427	0.428	0.431	0.45	0.435	0.408
	rpWAT	0.085	0.096	0.101	0.076	0.128	0.055	0.129	0.098		0.082	0.063	0.078	0.032	0.174	0.168	0.216	0.175	0.189		0.03	0.056	0.045	0.034	0.082	0.062	0.028	0.048			0.07	0.016	0.058	0.103	0.066	0.043	0.111	0.047
	Spleen	0.056	0.052	0.076	0.059	0.061	0.053	0.065	0.059		0.043	0.045	0.038	0.037		0.029	0.057	0.064			0.052	0.029	0.038	0.062	0.05	0.074	0.076	0.064				0.036	0.045	0.046	0.059	0.052	0.048	0.038
	Pancreas	0.332	0.288	0.327	0.29	0.345	0.266	0.307	0.338		0.366	0.356	0.321	0.287	0.312	0.301	0.378	0.3	0.212		0.213	0.232	0.244	0.308	0.309	0.292	0.266	0.249			0.223	0.316	0.42	0.27	0.29	0.243	0.301	0.297
	Lung	0.232	0.207	0.23	0.223	0.243	0.234	0.303	0.253		0.178	0.106	0.174	0.236	0.244	0.226	0.179	0.195	0.205		0.179	0.186	0.191	0.172	0.2	0.194	0.164	0.195			0.153	0.17	0.19	0.171	0.192	0.21	0.189	0.204
	Testis	0.206	0.179	0.202	0.198	0.204	0.184	0.229	0.193		0.223	0.198	0.159	0.159	0.177	0.203	0.197	0.12	0.191		0.266	0.188	0.167	0.186	0.18	0.207	0.186	0.185			0.153	0.196	0.17	0.19	0.175	0.176	0.165	0.16
	Seminal vesicle	0.222	0.216	0.221	0.186	0.202	0.211	0.238	0.232		0.154	0.134	0.093	0.095	0.172	0.139	0.192	0.118	0.146		0.139	0.098	0.146	0.107	0.164	0.128		0.207			0.123	0.13	0.111	0.144	0.155	0.124	0.161	0.068

## Sheet: Figure3
	Figure 3B
	Days	Ucp1+:Ctrl								Ucp1+:ABX									Ucp1KO:Ctrl							Ucp1KO:ABX
	0	34.78	38.96	49.83	43.8	50.22	49.4	43.98	51.13	46.35	40.44	47.25	45.36	44.2	39.72	46.11	50.79	48.03	43.63	49.07	43.82	58.37	53.82	44.15	46.41	45.03	42	47.64	52	55.07	44.62	48.5	52.65	50.45
	1	35.1	38.71	49.67	44.13	49.54	50.46	44.63	52.05	44.44	40.42	45.67	44.6	43.45	39.62	45.96	50.54	47.62	43.4	48.67	43.32	58.57	54.16	44.08	46.69	43.68	40.29	45.66	51.76	54.02	43.13	47.69	51.88	49.93
	2	35.42	39.12	50.99	45.24	50.41	50.68	45.55	51.66	43.95	39.5	44.63	44.16	43.25	39.11	44.82	50.03	46.71	42.87	48.04	43.2	58.91	53.5	44.46	46.62	43.3	39.47	44.4	50.28	52.98	42.1	46.95	50.19	49.46
	3	35.59	39.14	51.46	46.07	50.48	50.24	45.47	52.27	43.88	38.85	43.69	43.41	42.56	38.9	43.84	49.23	46.31	42.3	47.91	43.17	58.82	53.18	44.34	46.52	42.55	38.9	43	48.32	51.82	41.58	46.34	49.47	48.32
	4	35.5	39.33	51.61	45.84	50.43	51.3	45.96	52.05	43.08	38.27	43.52	42.88	42.1	38.25	43.47	49.8	45.56	42.09	48.23	42.76	58.29	54.02	44.58	46.65	42.4	38.43	42.02	46.37	51.35	41.25	46.01	48.55	48.1
	5	35.57	39.76	51.25	45.66	50.51	51.14	45.8	52.15	43.17	38.15	42.79	42.91	41.87	38.09	42.8	49.64	45.28	42.2	47.26	42.83	58.56	53.87	44.41	46.84	41.94	37.89	41.23	44.87	51	41.03	45.96	48.17	47.71
	6	35.99	39.96	51.94	45.63	50.35	51.1	46.36	52.27	42.99	37.64	43.18	42.96	42.36	37.81	42.56	50.22	45.04	41.7	47.83	42.78	54.78	53.93	44.16	46.5	41.37	37.42	41.03	43.74	50.96	41.8	46.32	48.33	46.81
	7	36.43	41.21	52.03	46.31	50.77	51.23	45.35	52.74	43.37	38.4	43.82	42.97	42.67	36.95	41.74	50.34	44.87	41.61	47.3	42.64	55.74	52.33	44.49	46.03	40.92	37.08	40.6	42.97	51.16	41.89	46.12	47.94	47.25
	8	36.06	41.56	50.79	45.44	50.39	51	46.58	53.23	43.94	38.72	44.45	43.32	43.04	36.68	42	50.85	45.07	41.28	47.67	42.25	55.31	53.52	44.04	46.62	40.94	36.96	40	42.09	51.13	42	45.69	47.72	47.13
	9	36.79	42.11	52.17	46.48	51.57	51.35	47.22	52.95	44.07	38.8	44.32	44.12	43.89	36.56	41.7	50.94	45.54	41.34	47.14	43.35	56.54	53.28	44.13	46.69	39.88	36.64	38.98	41.57	50.63	42.77	45.52	47.8	47.44
	10	37.24	42.75	52.18	46.83	51.29	51.47	46.89	52.81	44.79	39.81	45.74	44.28	43.91	36.27	42.43	50.89	46.52	41.19	47.32	43.7	55.92	53.07	43.87	46.52	39.43	36.87	38.8	40.6	50.47	42.41	44.78	48.21	47.98
	11	37.54	43.13	52.8	46.93	51.5	51.07	46.93	53.28	45.21	40.34	45.77	44.01	44.34	36.53	41.87	50.13	46.54	41.61	46.74	42.97	56.64	52.71	43.84	46.25	39.92	37.16	37.75	40.62	50.14	42.33	44.78	47.7	48.03
	12	37.38	44.02	52.7	47.15	51.33	51.17	47.6	53.28	45.69	41.16	46.52	44.66	44.64	36.27	41.3	50.29	46.95	41.42	46.58	42.74	56.97	53.56	42.59	46.1	40.86	37.62	37.9	41.31	50.56	42.33	45.23	47.58	47.7
	13	38.14	44.09	52.99	47.1	52.32	50.49	47.25	52.1	45.2	41.12	47.74	44.65	44.73	36.47	42.71	50.02	47.65	41.85	46.86	43.32	57.1	52.11	42.86	46.23	40.62	38.08	38.08	41.24	51	42.95	44.69	47.62	46.92
	14	39	44.75	52.4	47.48	52.23	49.58	47.1	52.42	46.51	41.52	47.74	44.98	45.03	37.19	43.16	50.76	47.46	41.66	48.22	42.68	57.6	53.88	44.46	47.01	39.84	37.39	37.38	42.67	51.18	42.93	44.62	47.51	47.29
	15	38.75	45.29	51.37	47.24	52.29	49.39	47.64	51.86	46.9	42.1	48.13	44.72	44.84	37.29	42.98	50.94	47.98	42.38	47.18	43.14	57.05	54.71	44.5	46.91	40.29	37.26	37.03	42.91	50.99	42.66	44.74	46.7	46.6
	16	39.62	46.44	52.94	48.35	52.41	46.68	47.72	51.77	47.71	42.4	48.57	45.74	45.05	38.16	43.18	50.36	46.68	42.7	48.23	43.57	58.3	55.2	45.33	47.11	40.48	37.67	36.87	42.66	51.07	42.85	44.52	48.66	49.23
	17	40.12	47.4	53	49.33	52.43	46.67	47.21	52.68	47.51	43.05	48.95	46.5	45.29	38.34	43.8	50.95	46.4	43.18	48.03	43.37	59.45	55.85	45.31	47.27	40.45	38.49	37.36	42.96	50.89	51.95	44.94	48.47	49.17
	18	40.55	48.1	53.42	49.41	53.04	49.68	47.83	52.85	48.43	43.24	49.16	46.96	44.96	38.45	44.62	50.7	47.93	43.17	48.47	43.29	58.71	55.84	46.27	47.85	40.44	38.34	37.02	42.71	50.88	41.64	45.44	46.13	46.79
	19	40.5	48.24	53.58	49.32	52.85	48.67	48.07	53.1	49.47	43.96	50.04	46.97	45	39.32	44.83	50.99	48.53	43.32	48.44	43.52	58.64	55.96	46.82	47.83	41.02	39.23	36.88	42.89	50.66	41.59	45.76	47.24	47.28
	20	40.26	48.76	53.78	49.01	52.97	50.17	47.56	53.18	49.5	43.87	50.86	46.97	45.09	39.25	45.82	51.37	49.42	43.16	48.95	44.34	58.8	56.31	46.61	47.92	41.04	39.36	37.28	42.49	50.55	41.73	45.76	47.18	47.8
	21	41.2	48.93	53.64	49.8	53.02	49.89	47.65	52.85	50.46	44.39	50.61	47.58	45.67	39.61	45.56	51.27	49.97	42.91	49.41	44.43	58.33	56.45	46.2	48	41.72	39.54	37.75	42.85	50.72	42.21	45.99	47.63	47.43
	22	41.55	49.51	53.21	49.25	52.43	49.78	47.95	53.38	50.13	45.78	49.76	48.02	46.1	39.9	46.13	51.09	49.31	42.79	49.8	44.48	59.08	56.58	46.16	48.38	42.48	40.03	38.57	43.03	51.13	41.9	45.96	46.73	47.03
	23	41.69	50.07	53.2	53.07	53.42	49.34	47.49	52.67	50.97	45.65	50.06	46.12	48.8	39.6	46.27	51.17	49.21	43.11	49.75	45.21	59.13	55.66	45.89	48.21	43.01	40.15	39.16	43.53	51.14	42.3	45.76	46.28	47.03
	24	42.09	49.98	53.42	50.64	53.24	50.09	46.19	52.92	51.28	46.15	50.94	45.5	49.35	39.81	46.93	51.84	50.2	42.99	49.56	45.1	60.49	57.32	46.98	49	43.66	39.72	39.28	43.61	50.94	42.59	46.01	46.53	47.38
	25	42.33	50.65	54.94	50.97	53.19	50.16	47	52.78	52.26	46.21	50.55	45.98	49.04	40.38	47.41	51.84	50.97	43.31	49.49	45.29	60.54	56.89	46.35	49.3	44.37	40.74	39.72	43.74	51.18	43.03	46.5	46.34	47.74
	26	42.58	50.65	54.42	51.6	53.28	49.7	47.65	53.58	52.88	47.3	50.8	46.53	49.89	40.81	47.5	51.27	51.3	43.41	49.41	45.72	60.69	56.89	46.98	49.04	45.15	41.4	40.38	44.25	51.68	42.85	47.1	46.41	48.16
	27	42.73	50.06	54.18	51.31	53.61	49.55	47.63	53.36	52.55	46.7	50.67	46.54	50.41	41.27	47.41	51.85	51.18	43.82	49.85	46.15	61.17	57.26	46.75	49.95	45.13	41.68	40.75	45.46	51.79	43.21	47.12	46.93	48.4
	28	43.2	50.91	54.21	51.3	53	49.2	46.96	53.52	52.87	46.85	51.38	46.64	51.07	41.57	47.8	51.16	50.85	44.23	49.88	45.92	61.2	56.76	45.92	49.7	45.52	40.92	40.5	45.56	51.89	43.43	47.25	45.9	48.14
	Figure 3C
		Ucp1+:Ctrl								Ucp1+:ABX									Ucp1KO:Ctrl							Ucp1KO:ABX
	Fat	16.96	19.51	20.31	15.82	20.19	22.52	19.94	20.82	18.57	18.33	15.58	18.56	18.76	17.3	19.37	12.54	20.39	16.85	17.14	18.84	27*	25.23	16.96	19.75	16.17	14.45	12.1	16.61	21.32	16.12	19.02	15.67	17.64
	Lean	23	25.39	28.79	29.84	27.13	24.92	28.06	27.09	29.72	25.77	30.64	23.55	26.81	23.19	26.2	26.25	28.55	23.49	26.64	25.39	32.59	30.55	28.59	28.48	25.65	23.72	25.04	29.54	27.09	23.83	26.44	26.91	27.19
	Figure 3D
		Ucp1+:Ctrl								Ucp1+:ABX									Ucp1KO:Ctrl							Ucp1KO:ABX
	DEE(kJ/day)	42.2392	55.9545	81.8417	77.9945	70.1894	68.0805	65.4661	69.2528	56.2759	50.0979	48.9928	59.5133	58.5275	53.0348	67.5281	58.9346	67.8555	48.7917	39.6382	55.9833	77.3303	75.3791	65.79	73.5478	44.2935	44.2058	63.1006	73.0498	63.5942	62.0733	70.5588	55.8177	68.883
	Figure 3E, 3F
		Ucp1+:Ctrl								Ucp1+:ABX									Ucp1KO:Ctrl							Ucp1KO:ABX
	0	11	10.2	7.8	11.5	6.3	9	7.3	7.5	7.4	6.5	7.7	5.8	6.5	7.3	6	4.8	6.5	7.7	9.4	7.6	7.1	7.3	5.5	5.2	5.1	4.1	6.3	5	6.2	6.9	5.7	5.2	5.1
	15	32.5	23.7	12.7	26.1	22.3	27.6	25.9	22	26.4	25	29.6	16.8	17.7	21.3	15.8	18.4	20.3	20.6	26.7	21.9	25.4	26.3	18.7	11.5	21.8	17.9	24.4	21.5	22.3	24.1	20.3	19.1	15.3
	30	33.3	29.3	19.3	26.9	22.8	24	23.5	18.4	27.5	25.1	27.4	18.7	17.8	26.6	19.8	11.1	19.6	25.2	33.2	29.9	25.5	28.6	19.9	18.9	27.4	25	23.7	18.3	20.8	21.9	28.5	21.8	19.4
	60	29.4	24.5	15.2	23	22.6	19.7	22.4	12.1	20.6	15.5	20.6	15.3	16.9	18.1	9.3	6.8	16.4	24	28.9	24.5	27.7	25.4	18.4	18	18.4	14.3	19.1	17.2	20.3	19	21.8	17	14
	120	15.2	15.1	17.4	14.5	20.6	12.6	13.2	8.8	11.4	7.4	14.5	8.4	12.3	10.5	7.4	3.8	7.5	17.1	22.2	18	19	14.7	10.9	17.5	12	8.8	11.1	10.35	14.4	12.3	13.4	10.2	10.2
	AUC (X1,000)	3.09825	2.64675	1.88925	2.553	2.52975	2.286	2.376	1.60875	2.33925	1.908	2.48025	1.65675	1.84425	2.10225	1.368	0.98175	1.75725	2.52675	3.1845	2.70075	2.8245	2.67675	1.9245	1.97175	2.16975	1.76925	2.139	1.85625	2.1945	2.13	2.3715	1.887	1.64025
	Figure 3G, 3H, 3I
	(mil)	Ucp1+:Ctrl								Ucp1+:ABX									Ucp1KO:Ctrl							Ucp1KO:ABX
	BAT	25.6317	25.3611	25.162	32.6148	30.4488	21.2436	23.2075	28.679	28.2816	24.6185	24.6882	51.7551	48.4709	22.36248*	26.47	41.8797	32.5632	16.729	21.8101	26.8472	20.1884	21.4714	22.8548	21.0575	24.457	30.8415		26.258		34.3111	27.7818	21.7324	31.9506
	iWAT	21.3568	22.3197	22.2234	23.5824	22.9114	18.3748	21.1566	20.2601	21.3846	20.8974	22.2032	23.5444	22.3578	20.9705	20.4085	14.935	19.8899	14.8012	21.6296	21.6871	21.3481	19.2994	20.1519	20.1019	21.8398	22.3764		21.4004		21.6693	19.8553	20.5972	20.5834
	epWAT	21.3637	22.1412		24.3758	24.5579	17.5216	20.3178	19.979		21.7286	21.8219	26.5685	21.7944	23.7107	20.1673	14.5784	22.3904	16.4186	20.9598	20.6223	24.3615	17.9043	16.8922	20.0791	21.6781	21.9685		21.6039		22.7922	16.083	19.5542	19.6982
	mWAT	22.7725	21.6732		23.051	23.9164	18.0119	21.2009	19.9027		22.061	21.8984	24.229	21.7948	22.1192	21.0607	14.3004	20.8717	18.5039	21.4598	20.7387	24.3245	20.0217	19.6514	20.4762	22.5088	22.6358		21.3701		23.217	16.3773	21.3436	19.5158
	Soleus	31.431	28.357		23.4992	34.4031	27.1582	28.7858	29.1642	31.6096	40.1237	35.708	34.6271	35.6986	33.04	29.7946	31.1739	21.7534	24.728	20.3381	31.0327		23.8532	23.7618	25.0698	29.0892	31.5419	32.5634	24.0881	26.4818	27.3777	29.8049	21.6846	28.8982
	Quadriceps	25.8392	24.7378		33.2206	34.2592	24.6562	35.9454	24.7693	39.1045	33.5954	34.1637	31.4105	33.3961	31.2305	28.6947	31.9463	25.688	26.0928	16.92009*	28.8803	23.6896	26.8535	24.4638	22.753	27.82	28.9354	28.4127	24.8944	26.3597	28.551	25.1014	19.8562	27.2228
	Biceps	26.668	27.1981		25.9659	29.8143	25.8759	29.4523	28.1778	27.4329	33.4059	29.0123	31.5036	30.9331	32.9517	32.3135	22.2626	25.1776	24.8706	27.4458	28.5143	28.9979	23.9859	25.0616	27.1824	32.0696	28.2538		35.2525		32.6626	21.9908	27.1881	31.0537
	Obliques	35.8499			38.1254	37.7018	37.3562	39.3491	32.1776	33.5958	40.3286	41.4681	37.0922	38.5508	50.8044	27.245	40.5362	47.0613	33.2327	35.4655	31.7898	37.2222	43.8489	27.5739	32.9711	37.8623	38.2605	19.4238	31.3223	37.8022	44.4775	42.8849	46.9335	35.1062
	Liver	35.3184	26.335		35.3907	29.2684	46.4407	21.2177	23.1899	36.0171	34.3662	32.6327	49.766	33.2338		30.1973	25.0006	23.1729	25.5761	17.3162	26.1789	27.1081	21.7035	23.8316	20.7847	27.9975	30.2763	17.3517	27.2637	27.7112	24.4282	23.0556	29.4624	25.723
	Kidney	118.655	40.5302	67.1547	79.2786	97.1483	125.967	36.2063	50.5962	73.5866	113.007	45.8694	61.0059	58.0945	68.4243	53.4976	49.9396	52.9658	90.0961	38.599	72.9766	87.0863	68.7015	59.2465	96.8281	84.7964	69.9114	41.1177	64.3057		43.0261	71.1313	134.356	60.215
	Heart	42.153	40.116	16.7793	27.8071	39.4016	52.6282	71.4771	54.5089	38.5051	39.6391	52.7387	63.1458	69.0723	28.6033	65.4423	86.2813	51.7282	32.0248	37.7276	32.1676	42.4085	34.0009	55.7588	35.0343	77.3766	44.5549	32.8264	48.7578		55.2731	40.7024	32.1707	40.0384
	Brain	40.9692	39.5968	29.3217	43.7777	44.8571	38.7295	39.9687	37.7768	45.5429	46.0998	45.2417	47.0439	43.2797	30.47	39.4181	34.6989	41.803	39.1934	39.3469	36.9235	33.7284	39.8633	36.4284	38.6472	40.6001	41.5506	29.4311	36.9373	33.5979	39.3169	40.1032	29.3174	39.0585

## Sheet: FigureS3
	Figure S3A
	Days	Ucp1+:Ctrl								Ucp1+:ABX									Ucp1KO:Ctrl							Ucp1KO:ABX
	0	2.64	3.42	6.94	*		2.9	5.77	4.42		2.62				3.34	2.81	1.85	2.91	1.88	2.17	3.21		3.4	2.47	2.59	3.14	3.06	1.51	5.46		5.09	1.48	1.09	1.66
	1	2.31	2.36	2.47			3.32	3.53	3.34		2.33				2.22	3.02	3.28	2.45	1.49	1.75	2.08	3.31	2.84	4.67	2.82	1.9	1.81	2.06	1.36	4.19	3.23	1.86	2.36	2.75
	2	2.2	2.61	3.63			2.89	3.41	3.39		2.39				2.34	2.08	4.5	2.43	1.64	2.24	8.3	3.72	3.03	4.06	3.08	2.16	2.27	1.15	4.52	8.7	5.95	1.56	2.41	2.4
	3	1.83	2.3	4.35			3.52	3.33	2.96				6.25		2.03	2.23	4.08	2.28	1.55	5.76	5	3.66	3.49	4.94	3.09	2.35	2.72	1.01	6.19	8.05	3.71	2.07	1.75	2.24
	4	2.53	3.17	3.38			2.92	3.19	2.91				5.67	7.47	1.7	2.1	3.06	2.07	2.12	3.08	3.3	4.13	3.28	4.23	3.18	2.64	1.35	1.37	1.52	5.25	3.76	2.11	2.06	2.23
	5	2.29	2.83	3.5			2.87	2.98	3.09				1.95	4.87	1.83	2.06	2.86	2.08	1.74	2.67	2.76	1.9	3.17	3.94	2.51	3.38	1.48	1.31	1.33	3.52	4.48	2.54	2.1	1.68
	6	2.62	3.87	3.78			2.7	3.09	3.19		3.2		4.17	6.77	2	2.03	3.19	2.22	1.79	2.77	2.96	3.39	1.98	5.1	4.49	3.36	4.63	1.28	1.74	4.65	3.36	2	2.71	2.37
	7	1.67	2.83	3.08	2.98		2.92	3.69	3.5				2.49	4.72	1.48	2.53	3.34	2.62	1.62	3.02	2.54	3.44	3.35	3.3	2.73	1.36	1.49	1.01	0.77	3.01	2.78	2.61	2.45	2.65
	8	3.01	3.5	3.7	13.4	4.18	3.33	3.44	3.3				3.55		2.44	2.14	3.92	3.26	2.74	4.28	3.15	6.76	2.91	3.54	2.93	2.05	2.11	2.06	1.28	3.21	3.68	2	2.87	2.85
	9	2.55	3.2	3.38	5.55	9.31	2.9	3.05	2.57				2.95		1.86	3.02	2.96	2.95	1.93	4.36	3.45	7.37	2.83	4.19	2.68	1.78	4.02	1.69	1.56	4.21	3.36	1.67	2.87	2.56
	10	2.68	3.36	4.09	4.43	3.78	3.29	3.73	3.62		5.69		2.83		2.78	2.94	3.19	3.77	2.55	7.22	2.83	5.67	3.21	4.57	3.08	2.2	0.35	1.67	2.04	3.84	2.55	3.04	3.22	3.02
	11	2.28	3.34	3.33	4.6	3.21	3.2	3.69	6.05				3.13		2.13	2.78	2.99	3.22	2.9	3.64	2.61	6.35	3.29	4.63	2.72	2.87	2.08	1.53		3.74	2.98	2.5	2.69	2.67
	12	2.69	2.85	3.66	3.64	4.15	2.68	3.01	1.88				2.8		2.42	2.7	2.55	3.25	2.65		2.64	5.97	2.18	3.44	3.12	2.59	2.45	1.84		3.11	3.22	2.18	2.41	2.1
	13	2.88	3.44	3.44	3.51	3.69	3.13	5.93	3.49		3.81	4.21	2.85		2.74	3.65	7.01	3.85	2.62		2.69	5.35	5.36	6.93	4.38	2.36	2.36	1.97		3.81	3.44	3.69	4.45	3.96
	14	2.43	3.27	3.63	5.95	3.67	2.18	2.23	2.3	3.83	3.82	3.52	2.62		3.07	2.98	3.57	3.08	2.92	4.01	2.55	3.99	3.33	3.24	8.31	2.19	2.22	2.34		3.61	2.93	2.08	2.66	1.79
	15	3.38	4.04	3.33	8.42	3.21		2.96	2.9	3.96	3.84	4.16			3.38	3.28	4.7	4.38	2.74	4.47	2.73	5.23	4.74	5.56	8.17	2.95	3.18	2.15	2.95	3.06	2.91	2.47	2.19	12.02
	16	3.17	3.62	3.33		3.27	2.69	3.44	3.7	3.12	4.62	4.03		2.91	2.57	4.29	6.6	3.18	3	4.08	3	4.85	4.69	4.25	4.27	2.94	2.2	2.3	2.61	3.23	3.42	3.21	3.25	4.58
	17	2.79	3.72	3.84		3.72		3.24	3.46	4.66	7.44	5.24		2.61	3.29	3.33	5.89	9.54	2.87	3.55	3.09	6.36	3.46	5.04	6.71	3.01	2.67	2.4	2.7	3.38	2.57	3.27
	18	2.55	3.06	3.63		3.31	3.33	3.15	3.3	3.7	3.54	4.21		2.72	3.37	3.71	4.31	3.65	2.42	3.51	3.13	4.85	4.25	5.16	5.72	2.95	2.88	2.24	4.44	3.14	2.89	2.82	3.25	3.07
	19	2.04	3.33	3.78		3.79	4.13	3.22	3.42	4.19	3.21	3.89		2.93	3.01	4.3	3.56	3.85	2.34	3.34	4.49	6.2	4.52	4.31	6.2	2.38	2.69	2.46	3.84	3.67	9.78	3.18	4.01	3.26
	20	2.78	3.04	4.38		3.52	3.89	3.18	3.2	4.29	4.08	3.83		3.42	3.28	3.17	3.43	3.6	1.77	3.4	4.25	4.84	3.63	4.21	4.21	3.35	3.17	2.55	4.96	3.69	6.21	2.83	3.61	2.91
	21	3.04	3.89	2.87		2.61	3.5	2.87	2.92	3.42	6.89	3.27		2.58	2.34	3.72	3.64	2.84	2.47	3.97	2.98	3.96	3	2.52	2.45	3.29	2.21	3.85	6.65	3.12	3.57	2.73	2.96	2.28
	22	2.6	3.11	3.14	3.64	3.33	3.88	2.39	2.46	3.07	2.34	3.46			2.47	3.45	3.22	2.96	2.64	3.64	3.09	3.51	2.8	3.2	3.15	2.51	2.46	2.93	5.12	2.93	2.79	2.49	2.65	2.14
	23	2.38	2.49	3.47		3.32	4.6	2.74	4.59	3.19	3.37	3.36	2.19	4.48	3.11	4.52	4.86	3.91	2.47	3.71	2.78	5.2	5.11	5.84	4.25	3.63	2.42	3.04		3.51	3.43	4.26	4.05	3.74
	24	2.77	3.05	3.72		3.04	4.26	3.16	4.08	4.44	4.45	6.13	2.77	3.54	2.91	4.08	4.7	3.63	2.66	3.6	3.45	4.71	4.17	5.25	3.52	3.59	3.3	3.04		3.73	3.21	3.2	3.26	3.17
	25	2.64	2.86	3.29		3.12	4.48	3.46	3.79	3.51	3.72	5.19	2.89	3.23	2.87	3.28	2.88	3.28	2.63	5.9	3.36	5.04	4.62	5.85	3.18	3.52	3.09	3.38		3.77	3.14	3.03	2.75	2.85
	26	2.87	2.82	3.36	1.98	3.12	4.42	3.27	2.87	3.89	3.85	4.04	2.82	3.38	3.33	3.17	3.34	3.04	3.11	6.17	3.1	4.66	3.79	5.51	3.4	3.53	3.55	3.58		3.39	2.97	2.74	3.56	4.17
	27	2.46	3.2	3.26	2.87	2.92	4.55	3.56	3.92	3.42	3.08	3.9	2.79	3.2	3.09	4.26	3.74	3.38	2.49	3.98	2.74	4.37	4.48	5.84	3.91	3.75	2.42	3.16		4.34	3.23	3.93	3.65	2.07
	Figure S3B, S3C, S3D, S3E
		Ucp1+:Ctrl								Ucp1+:ABX									Ucp1KO:Ctrl							Ucp1KO:ABX
	BAT	0.145	0.172	0.248	0.148	0.218	0.211	0.128	0.179	0.191	0.201	0.259	0.142	0.162	0.179	0.202	0.261	0.235	0.385	0.57	0.43	0.888	0.807	0.523	0.686	0.408	0.372	0.367	0.579	0.549	0.381	0.398	0.579	0.454
	iWAT	3.111	4.174	3.972	2.731	3.94	4.534	2.764	3.588	3.462	2.941	2.311	4.306	3.772	3.917	4.429	4.101	4.409	2.911	2.964	3.192	4.372	4.014	3.033	3.413	2.672	2.798	2.553	2.885	4.165	2.663	3.82	3.393	3.56
	epWAT	3.315	2.651	1.858	2.318	1.453	2.178	1.45	1.552	2.831	3.08	1.474	2.292	2.146	2.511	2.787	1.537	1.828	2.191	1.626	1.648	1.905	2.114	2.636	2.04	2.233	1.677	1.261	2.05	1.716	1.313	1.621	1.476	1.733
	mWAT	1.178	1.586	1.456	1.547	1.684	1.107	0.867	1.569	1.56	1.586	1.09	1.222	1.376	0.983	1.467	1.466	1.606	0.98	1.171	0.979	2.583	1.772	0.759	1.412	0.755	0.769	0.594	0.742	1.019	0.73	1.413	0.745	0.936
	Liver	1.093	1.467	1.941	1.347	2.142	0.657	0.736	0.969	1.844	1.223	1.405	1.065	1.226	0.991	0.598	1.006	0.954	1.653	1.516	1.798	3.006	2.149	2.028	2.052	1.611	1.334	1.204	2.149	1.54	1.457	1.744	1.705	1.813
	Kidney	0.383	0.411	0.598	0.558	0.501	0.41	0.464	0.515	0.511	0.454	0.54	0.413	0.441	0.417	0.399	0.493	0.444	0.445	0.488	0.454	0.537	0.591	0.644	0.542	0.55	0.513	0.505	0.609	0.436	0.555	0.566	0.649	0.587
	Heart	0.145	0.147	0.205	0.2	0.183	0.182	0.208	0.18	0.176	0.156	0.176	0.149	0.202	0.162	0.173	0.178	0.172	0.161	0.207	0.196	0.228	0.223	0.284	0.223	0.187	0.15	0.165	0.205	0.202	0.186	0.203	0.205	0.221
	Brain	0.408	0.446	0.455	0.473	0.445	0.459	0.415	0.481	0.434	0.456	0.406	0.435	0.438	0.445	0.469	0.461	0.46	0.409	0.412	0.404	0.447	0.458	0.469	0.46	0.428	0.398	0.397	0.443	0.44	0.427	0.463	0.452	0.462
	Stomach	0.167	0.186	0.245	0.211	0.253	0.157	0.163	0.215	0.227	0.218	0.235	0.152	0.196	0.157	0.146	0.183	0.157	0.193	0.216	0.225	0.274	0.221	0.162	0.189	0.21	0.173	0.213	0.234	0.235	0.225	0.18	0.175	0.212
	Intestine	0.656	0.71	0.727	0.923	0.881	0.585	0.588	0.707	1.204	0.934	1.168	0.806	0.888	0.819	0.646	0.818	0.631	0.812	0.818	0.905	0.975	0.8	0.649	0.673	0.97	1.02	1.048	1.205	1.005	1.002	0.766	0.811	0.8
	Cecum	0.088	0.086	0.129	0.086	0.091	0.249	0.138	0.146	0.327	0.31	0.262	0.196	0.208	0.253	0.127	0.252	0.215	0.095	0.107	0.101	0.124	0.131	0.094	0.12	0.209	0.275	0.239	0.284	0.243	0.263	0.24	0.262	0.223
	Colon	0.215	0.278	0.227	0.22	0.209	0.221	0.171	0.246	0.236	0.227	0.257	0.168	0.163	0.155	0.225	0.214	0.194	0.229	0.295	0.276	0.242	0.271	0.209	0.228	0.272	0.24	0.281	0.276	0.302	0.245	0.254	0.245	0.231
	rpWAT	1.541	1.574	1.611	1.235	1.531	1.415	0.83	2.075	1.608	1.368	1.543	1.263	1.314	1.31	3.856	1.761	1.967	1.049	1.078	1.496	1.276	2.472	1.244	1.682	1.075	0.921	0.62	1.061	1.68	0.811	1.798	1.367	1.536
	Spleen	0.095	0.084	0.114	0.083	0.107	0.071	0.261	0.096	0.102	0.059	0.111	0.066	0.115	0.071	0.097	0.062	0.09	0.092	0.117	0.102	0.12	0.11	0.16	0.088	0.119	0.064	0.077	0.192	0.092	0.083	0.077	0.075	0.075
	Pancreas	0.256	0.349	0.552	0.458	0.346	0.297	0.295	0.49	0.562	0.329	0.528	0.241	0.331	0.402	0.254	0.294	0.373	0.338	0.39	0.408	0.598	0.432	0.565	0.454	0.436	0.387	0.311	0.521	0.411	0.35	0.401	0.32	0.305
	Lung	0.278	0.274	0.178	0.255	0.228	0.248	0.213	0.237	0.155	0.151	0.292	0.145	0.311	0.145	0.2	0.459	0.289	0.146	0.152	0.303	0.283	0.233	0.258	0.282	0.314	0.313	0.27	0.211	0.342	0.205	0.232	0.292	0.278
	Testis	0.173	0.182	0.19	0.197	0.16	0.153	0.145	0.199	0.125	0.166	0.19	0.188	0.185	0.165	0.155	0.186	0.199	0.166	0.14	0.174	0.181	0.192	0.155	0.159	0.161		0.145	0.172		0.143	0.173	0.121	0.154
	Seminal vesicle	0.334	0.451	0.45	0.69	0.573	0.415	0.417	0.51	0.417	0.335	0.368	0.377	0.493	0.348	0.356	0.617	0.427	0.278	0.421	0.276	0.431	0.461	0.313	0.428	0.147	0.184	0.303	0.307	0.317	0.26	0.306	0.337	0.346
	Figure S3F, S3G
		Ucp1+:Ctrl								Ucp1+:ABX									Ucp1KO:Ctrl							Ucp1KO:ABX
	0	9	9.7	13.7	9.6	9.5	6.3	6.8	9.3	10.9	11.1	9.8	8.7	10.3	7.6	7.8	10.2	9.4	6.4	8.8	7.7	16	7.6	6.2	8	6.8	5.8	9.4	8.5	14.5	6.9	5.2	7.4	10.8
	15	14.7	23.8	25.9	21.6	16	22.7	25.8	24.6	22.4	18.6	30.6	23.5	21.8	14.7	25.9	33.3	33.3	22	23	20.8	31.4	27.1	20.5	21.1	19	16.1	24.1	19.6	33.3	25.3	17.9	26.1	22.7
	30	20.5	23.5	25.1	17.9	20.6	32.5	26.4	33.3	20.5	14.2	25.2	26.8	26.5	16	27.4	33.3	28.6	17.3	23.6	32.7	33.3	33.3	25.1	33.3	16.5	14.5	25.1	20.7	33.3	33.3	33.3	27.5	33.3
	60	16.2	19.9	21.6	11.5	20.3	16.15	13.3	30.4	16.3	12.3	25.4	20.6	21.9	14	24.6	32.2	27.8	18.6	30.1	32	33.3	33.3	17.1	33.3	17.4	19.6	26.5	16.3	33.3	25.6	28.6	33.3	33.3
	120	8.9	12.4	14.7	10.7	18.7	8.5	6.6	25.7	9.8	9.5	15.9	10.9	13.2	9.3	15.4	21.5	17.1	9.1	18.2	28.6	24.9	29.4	12.3	24	12.3	7.6	21.6	13.5	30.7	20.1	20.1	33.3	27.9
	AUC (X1,000)	1.74525	2.226	2.469	1.63725	2.24925	2.10075	1.8285	3.327	1.9065	1.52025	2.7195	2.27475	2.382	1.5465	2.6325	3.41925	2.9775	1.87725	2.8425	3.4035	3.58575	3.59325	2.05725	3.34425	1.85925	1.72125	2.83725	1.962	3.777	2.9355	2.94675	3.56325	3.50625
	Figure S3H, S3I
	(mil)	Ucp1+:Ctrl								Ucp1+:ABX									Ucp1KO:Ctrl							Ucp1KO:ABX
	Stomach	26.8442	38.458	27.939	28.5705	34.4525	26.4215	23.2287	24.5415	30.5093	31.9658	28.5319	34.3462	28.4602	34.548	26.0916	33.5673	26.0018	26.8989	18.1252	30.6734	16.3996	26.3954	24.813	27.3716	30.2807	31.1526	28.3112	30.839	30.7468	32.4908	25.1819	30.0558	26.114
	Intestine	34.5866	28.2273	33.2678	36.2239	42.3331	33.4244	18.7252	29.8715	37.8323	34.2525	40.9261	43.7565	35.8362	33.0584	30.774	28.4177	26.8499	31.7226	25.8262	35.575	17.2596	29.817	31.5786	33.7011	36.7779	36.0538	36.0927	29.96	46.2504	37.7542	30.3195	30.9329	29.403
	Cecum	29.6609	24.2325	28.6251	27.723	40.0992	40.2279	26.2974	25.7532	68.7987	55.0053	51.242	54.0391	69.2807	52.0748	26.4327	47.681	50.2596	25.7054	20.3254	30.3254	25.9485	29.5587	25.9748	34.6731	46.2564	54.698	48.0383	55.0414	63.9308	53.1351	50.1567	34.2842	50.715
	Colon	33.3383	27.7472	29.9614	33.9448	41.0176	28.9814	31.6406	32.4254	35.1596	35.7711	35.1698	37.8804	27.1262	44.6004	27.4735	30.905	37.0318	31.7959	19.6697	31.1089	15.8954	34.9616	29.2335	36.8248	35.4997	41.1807	36.2197	32.7145	37.4715	39.0605	34.573	33.0463	31.1503
	rpWAT	22.5098	22.0312		23.8481	23.448	19.1988	20.3281	21.0809	13.0111	21.6751	21.9282	22.6268	22.1123	22.628	20.4619	14.4643	20.5416	20.0748	22.5817	22.9162	22.001	19.2247	20.2633	22.7872	21.3877	22.8942		23.6545		23.2275	15.5693	21.1624	21.0678
	Spleen	56.0869	36.1554	50.4276	48.1102	51.8115	52.4856	32.2664	39.4123	40.2505		45.9244	54.6506	36.6904	48.1064	42.6615	38.2292	45.8233	46.9188	35.3011	45.1725	30.8415	44.0878	39.541	41.5573	44.01	43.0521	37.4334	44.3208	45.3505	40.6936	37.2449	38.8145	35.877
	Pancreas	36.6687	23.4353	15.2093	36.5636	34.513	31.571	24.3913	30.9941	16.8402	37.054	26.2779	36.301	31.5533	26.6675	33.3735	20.2494	26.9821	27.0372	29.8701	32.155	24.458	27.8763	29.5308	27.5971	33.8708	37.3322	20.1261	30.5104	28.8819	34.809	24.3663	28.366	28.0552
	Lung	49.2782	34.3472	53.0397	32.9353	33.5314	42.2925	24.8217	32.5523	50.4146	45.4465	34.6859	49.8925	32.1121	45.2956	30.2633	30.623	29.9114	41.9125	35.416	38.6605	29.619	43.0411	36.7583	33.9821	33.8427	30.6231	36.7936	31.7312	29.0833	34.9045	33.0326	32.1598	31.9194
	Testis	41.6166	30.8251	31.0466	49.9726	54.3518	43.9455	32.9179	43.9388	48.0489	54.9092	45.4965	50.0905	59.4121	45.1825	50.8676	37.8146	43.9709	37.6362	42.5511	43.9468	44.2707	35.9175	36.9826	42.2028	45.5605	64.2362	31.5177	43.007		46.731	40.9395	34.9601	41.0058
	Seminal vesicle	34.0771	22.5242	11.8275	39.3941	54.3214	27.4007	24.624	33.5903	24.1066	30.9004	31.0816	29.3277	86.89281*	59.3913	20.7429	23.4936	20.9809	26.416	47.0123	32.1432	34.9747	25.854	24.9006	24.2414	33.0503	53.6876	20.1472	47.9914		25.7166	38.4368	24.9687	22.8635

## Sheet: Figure4
	Figure 4B
	Days	Ucp1DTR:Saline:Ctrl						Ucp1DTR:DT:Ctrl						Ucp1DTR:Saline:ABX						Ucp1DTR:DT:ABX
	1	26.98	20.8	23.29	27.34	29.72	28.95	28.2	24.66	22.98	23.26	29.47	25.95	26.75	28.35	28.24	29.29	23.23	25.78	23.88	25.05	23.11	25.15	26.65
	3	26.65	20.86	22.65	27.08	28.9	28.74	27.3	24.03	22.56	22.38	29.78	27.13	25.78	26.86	26.83	27.62	22.24	23.88	23.05	23.95	21.83	23.8	25.01
	5	27.34	21.02	22.75	26.68	28.88	28.02	27.35	24.36	22.62	22.2	29.39	26.28	25.1	26.13	25.71	26.37	21.45	22.81	22.37	22.53	20.58	22.34	23.88
	7	27.23	21.4	22.97	26.82	28.42	28.25	27.4	24.34	22.56	22.5	29.15	26.13	25.5	26.29	25.7	26.65	21.97	23.15	23.29	23.03	20.84	21.91	23.71
	9	28.48	22.09	24.1	27.35	29.03	29.35	28.98	25.08	23.26	23.5	29.82	27.03	25.56	26.25	25.81	26.83	24	24.86	24.73	24.63	22.67	22.78	25.13
	11	27.83	21.25	23.68	26.92	28.05	29.02	27.94	24.16	22.97	22.78	29.36	26.02	25.24	25.78	25.6	26.28	23.74	25.2	24.64	23.99	21.9	22.41	24.96
	13	28.51	21.4	24.49	27.57	28.56	30.02	27.66	24.45	22.49	22.19	28.82	25.68	25.74	26.32	26.66	27.58	24.46	26.82	23.9	25.13	22.48	24.29	25.03
	15	27.53	20.78	23.52	25.98	26.58	28.39	27.72	24.38	23.01	22.08	29.41	23.87	27.08	26.61	26.75	26.93	24.58	27.06	23.89	24.88	19.83	22.9	23.75
	17	30.75	22.86	25.33	28.1	30.53	31.19	27.21	24.14	23.01	22.07	28.9	25.38	28.03	27.68	27.33	27.26	24.51	27.23	23.29	25.34	21.17	21.68	24.35
	19	30.78	23.52	25.57	28.06	30.2	32.25	27.16	23.88	22.51	23.46	27.63	25.87	27.2	27.13	25.44	27.26	24.59	26.17	23.89	25.45	22.7	22.48	24.82
	21	30.37	23.62	25.65	27.53	30.27	31.41	26.85	23.91	22.31	23.84	28.06	25.62	26.97	27.29	25.5	27.62	25.22	26.72	23.77	25.78	22.85	23.25	25.11
	Figure 4C, 4D
	Time(min)	Ucp1DTR:Saline:Ctrl						Ucp1DTR:DT:Ctrl						Ucp1DTR:Saline:ABX						Ucp1DTR:DT:ABX
	0	3.8	3.9	4.1	4.9	4.1	3.6	2.4	2.6	3.9	4.1	3.4	3.5	3.7	5.8	3	3.4	4.1	4.1	2.8	2.8	3.2	3.1	2.7
	15	18.7	18.6	18.8	18.1	18.6	17.6	13.9	19.1	21	19.4	16.8	19.8	17.1	17.1	18.6	17.9	18.4	14.4	18.5	15.8	19.9	16.8	18
	30	19.3	16.3	17	16	15.8	17.6	13	19.3	22	17.8	20.8	16.9	14	10.8	12.95	16	14.1	12.4	20.7	17.7	17	17.5	19
	60	11.3	11.5	15.2	13.7	12.5	12.7	14.6	15.4	17.2	13.4	16	13.3	11.2	9.9	10	11.5	9.6	9.3	14.7	13.5	13.1	13.4	12.5
	120	6.5	5.4	7.2	6.9	6.5	7.1	7.8	8.3	9.9	6.5	10.6	9.3	6.5	7	5.6	6	5.2	6.3	9.3	8.9	6.5	7.8	8.8
	AUC (X1,000)	1.44675	1.3545	1.59525	1.49175	1.42275	1.4715	1.41	1.68225	1.91025	1.52025	1.7835	1.581	1.29825	1.1985	1.21087	1.3515	1.212	1.13325	1.70475	1.53075	1.4895	1.506	1.54425
	Figure 4E
	VO2(ml/h)	Ucp1DTR:Saline:Ctrl						Ucp1DTR:DT:Ctrl						Ucp1DTR:Saline:ABX						Ucp1DTR:DT:ABX
	7:31	117	91	89	74	116	90	93	107	70	84	84	74	106	98	82	71	78	101	89	87	80	62	96
	7:37	114	91	90	80	112	93	122	116	69	80	86	70	102	95	82	90	76	100	90	91	75	63	97
	7:43	121	87	82	78	109	98	94	99	65	75	88	70	110	94	82	83	77	99	97	90	69	64	94
	7:49	111	81	82	75	102	94	92	100	71	68	85	70	103	92	82	79	77	92	90	88	72	62	92
	7:55	111	84	75	75	96	93	85	100	77	67	85	71	97	84	80	75	73	88	84	87	76	63	88
	8:01	121	81	75	90	92	96	86	102	76	67	87	70	101	88	77	74	69	87	78	87	66	60	87
	8:07	116	85	78	94	100	92	79	101	80	67	87	70	96	90	73	73	65	105	82	87	59	58	84
	8:13	107	101	76	91	98	92	79	95	80	68	85	72	100	89	73	78	65	90	85	83	62	58	82
	8:19	108	104	77	85	97	100	81	88	82	76	86	105	99	89	73	78	70	88	85	81	64	62	83
	8:25	101	104	74	74	97	119	77	88	78	88	89	78	96	87	70	79	70	110	85	79	66	63	82
	8:31	92	89	71	72	102	101	83	87	71	86	93	77	92	87	73	76	68	90	89	83	59	58	96
	8:37	85	89	69	72	84	103	84	85	70	79	88	78	90	86	71	74	64	85	85	82	58	59	88
	8:43	92	85	69	73	88	91	76	93	68	71	87	79	95	81	71	77	85	89	87	83	58	76	88
	8:49	94	89	71	73	86	95	83	96	68	69	88	76	97	81	67	76	76	89	88	87	60	72	84
	8:55	92	83	90	71	87	91	85	99	67	69	90	74	92	81	66	76	64	91	85	85	64	67	84
	9:01	108	79	90	65	98	89	87	93	67	71	87	74	89	85	69	72	64	118	85	83	72	68	83
	9:07	114	95	80	69	105	89	85	89	67	72	90	74	90	82	65	70	66	92	84	84	72	63	84
	9:13	106	90	78	67	108	83	89	88	65	76	88	75	94	82	93	80	62	91	87	92	72	67	88
	9:19	101	85	80	72	111	83	89	85	66	79	88	76	96	84	75	84	60	89	95	95	67	61	82
	9:25	96	78	78	69	110	87	87	84	76	77	91	78	94	82	69	93	94	81	92	95	71	61	82
	9:31	86	80	75	83	102	97	86	80	71	79	91	78	95	82	66	88	84	85	87	95	69	59	81
	9:37	88	79	73	98	90	97	90	80	76	77	90	74	87	81	66	85	76	86	78	87	63	57	83
	9:43	88	83	71	97	92	90	96	86	75	75	97	74	88	82	66	82	78	85	87	85	60	57	80
	9:49	102	84	74	96	98	90	92	84	75	73	96	72	93	82	71	76	80	83	85	85	61	79	85
	9:55	91	94	77	92	99	93	91	84	69	75	95	74	89	103	71	68	70	83	86	82	61	73	88
	10:01	96	98	77	86	84	85	90	82	67	81	93	92	89	91	83	66	70	87	69	77	57	67	89
	10:07	117	93	81	84	79	92	84	79	65	74	97	80	89	83	75	68	72	87	85	78	53	65	92
	10:13	108	87	85	83	89	85	79	81	66	71	89	79	89	92	76	71	72	89	91	78	53	64	92
	10:19	110	87	83	87	89	91	74	81	66	67	89	79	96	81	75	71	70	104	88	76	62	63	88
	10:25	111	85	80	78	88	98	73	81	68	76	89	74	93	86	75	73	73	109	85	82	72	61	90
	10:31	107	88	82	74	91	98	71	88	65	80	90	72	101	88	74	85	73	99	85	84	70	55	87
	10:37	97	86	79	78	83	93	75	98	70	76	88	72	97	91	75	85	79	87	85	82	62	56	83
	10:43	84	90	79	75	86	86	79	97	69	74	90	75	97	85	70	89	75	87	85	83	59	67	81
	10:49	87	88	77	78	99	87	83	97	70	72	90	75	98	83	71	78	73	81	85	90	62	67	81
	10:55	81	86	76	78	98	86	90	96	69	71	85	88	96	83	69	78	68	83	81	86	58	65	79
	11:01	81	84	78	79	93	82	81	97	69	73	90	70	89	83	66	79	68	83	80	82	58	65	86
	11:07	81	80	69	78	90	84	74	96	71	90	90	70	93	78	67	74	73	82	81	78	60	66	91
	11:13	81	87	67	82	88	90	81	91	74	86	87	74	89	76	69	77	70	82	77	85	60	66	91
	11:19	82	89	70	84	87	92	81	85	73	81	88	74	90	78	69	75	67	89	79	82	58	61	100
	11:25	96	94	73	78	77	89	81	86	78	77	84	74	88	76	71	71	67	93	76	82	57	65	90
	11:31	109	97	74	89	79	98	74	84	81	86	84	74	90	76	71	69	67	91	77	82	54	65	84
	11:37	113	91	83	91	81	88	78	83	81	82	84	76	94	82	79	69	77	87	73	82	49	66	78
	11:43	115	85	86	89	77	93	80	81	77	80	84	76	91	86	73	68	78	88	90	79	71	64	73
	11:49	113	89	86	91	83	88	81	87	71	75	83	79	93	83	71	68	80	87	86	83	75	62	76
	11:55	91	83	84	74	90	80	78	92	68	76	84	104	95	83	75	70	72	89	85	82	73	55	80
	12:01	83	79	79	66	89	87	77	86	63	76	96	82	96	89	75	78	67	85	92	82	75	58	77
	12:07	80	78	82	67	82	82	85	86	62	82	90	80	91	109	75	77	66	84	92	82	68	61	78
	12:13	77	81	79	70	86	77	89	86	62	78	87	78	92	105	95	71	62	84	90	80	64	60	76
	12:19	73	82	81	72	82	76	82	82	62	74	87	74	86	90	79	68	62	85	84	78	60	61	75
	12:25	74	86	81	76	87	73	82	82	64	70	85	70	82	83	80	65	60	89	81	80	61	61	75
	12:31	76	81	75	76	99	67	83	78	66	70	85	68	81	81	80	70	62	91	80	81	56	59	75
	12:37	78	87	77	85	102	78	81	77	70	72	85	70	82	86	79	72	62	94	81	80	55	59	75
	12:43	90	93	79	86	99	82	84	82	71	84	85	72	88	92	74	72	62	93	80	83	52	59	81
	12:49	91	101	80	83	93	84	83	83	68	82	91	74	97	89	74	70	65	92	72	82	56	61	79
	12:55	92	91	77	82	94	89	74	80	66	80	93	74	93	95	74	70	63	94	81	90	56	76	74
	13:01	101	98	77	87	94	86	93	80	70	76	111	73	91	98	78	68	63	87	79	95	61	79	89
	13:07	98	83	73	83	92	84	79	79	67	74	104	68	87	95	73	68	63	85	85	94	59	73	80
	13:13	93	79	76	78	94	74	71	81	68	71	102	71	98	94	72	76	65	81	92	90	63	76	84
	13:19	96	81	77	69	95	69	72	82	69	72	101	93	91	99	67	82	65	84	80	86	59	70	83
	13:25	89	83	82	73	95	70	72	81	73	72	105	75	92	93	70	83	61	84	80	79	59	62	83
	13:31	77	79	82	69	94	76	72	81	73	76	105	79	92	94	72	85	65	84	85	81	59	58	82
	13:37	74	77	81	77	97	89	70	86	77	74	99	78	90	80	70	85	66	84	75	81	55	54	84
	13:43	75	80	81	79	96	87	79	94	73	74	94	78	93	79	76	83	66	82	77	82	57	59	81
	13:49	75	80	81	73	96	75	84	100	77	74	89	78	93	90	74	83	91	80	75	81	56	60	80
	13:55	75	77	77	73	94	72	89	102	90	70	90	75	94	84	70	79	77	81	77	81	57	58	81
	14:01	75	79	78	77	87	71	89	97	81	70	90	75	87	84	70	75	79	80	76	84	59	58	77
	14:07	77	80	78	73	92	71	94	96	77	70	90	72	89	86	68	78	74	83	78	82	56	56	78
	14:13	76	79	76	68	103	75	89	86	74	70	89	71	101	84	66	78	74	83	82	81	61	59	74
	14:19	97	77	72	96	105	74	84	79	69	70	89	71	94	84	71	78	74	81	86	81	67	54	76
	14:25	97	86	72	97	91	91	82	79	67	72	89	73	85	84	68	80	73	79	86	79	75	57	74
	14:31	96	88	77	87	79	87	76	79	65	74	91	75	83	82	79	78	65	85	85	85	78	57	75
	14:37	96	94	79	87	81	87	71	77	63	78	91	98	94	81	84	79	69	81	83	82	74	58	81
	14:43	92	98	83	81	81	88	76	80	64	74	89	83	89	79	82	77	70	81	75	81	70	56	77
	14:49	81	97	82	75	83	97	77	78	68	70	85	76	93	81	80	74	70	81	76	77	66	56	75
	14:55	83	92	84	74	88	99	70	78	66	68	89	74	86	80	81	72	68	86	76	76	62	73	73
	15:01	81	94	87	76	80	95	70	76	64	73	89	75	84	81	80	70	67	89	79	80	57	75	70
	15:07	85	84	81	74	78	89	67	80	66	73	89	74	86	82	78	70	66	100	80	79	60	73	79
	15:13	81	82	81	80	83	90	67	78	64	73	90	74	89	84	76	76	63	95	74	77	56	69	77
	15:19	75	86	82	78	85	86	71	80	71	71	87	76	89	84	72	80	65	97	82	77	56	73	79
	15:25	86	88	80	72	85	90	73	84	68	71	85	75	89	86	68	76	68	92	84	82	56	68	76
	15:31	79	84	81	74	92	84	73	92	68	69	84	72	89	85	68	73	72	94	79	81	56	67	76
	15:37	77	82	77	71	92	87	86	96	68	71	81	72	89	85	64	74	72	94	81	79	52	69	74
	15:43	77	82	77	68	84	84	85	95	67	72	82	76	85	84	63	74	64	91	84	79	52	62	74
	15:49	74	86	79	75	84	83	86	97	67	73	94	80	83	84	64	76	64	93	81	80	66	60	76
	15:55	75	85	76	74	80	82	89	94	65	77	92	83	81	84	68	76	64	89	71	81	64	56	84
	16:01	79	80	74	69	76	99	84	87	68	85	97	86	79	78	76	76	64	82	89	78	64	62	89
	16:07	85	84	73	71	76	92	80	88	79	85	100	85	82	78	68	78	66	87	91	78	62	60	85
	16:13	88	102	76	82	82	103	78	86	75	86	100	83	82	76	69	84	66	86	87	82	58	58	88
	16:19	87	88	76	83	78	94	79	84	77	83	95	83	86	80	65	92	68	88	86	82	60	62	85
	16:25	92	87	77	83	78	85	83	84	79	83	90	76	84	81	65	96	68	91	81	84	60	64	84
	16:31	81	89	82	80	101	82	84	80	77	84	91	77	87	82	65	82	80	88	81	84	56	63	79
	16:37	86	89	83	84	101	82	83	84	73	84	86	75	84	82	67	76	82	89	84	50	60	63	80
	16:43	88	95	88	88	88	82	37*	55*	32*	78	96	76	90	81	69	74	85	87	43*	62	23*	61	82
	16:49	26*	41*	33*	72	84	85	59*	70	53	73	94	74	48*	84	72	70	84	88	75	68	42*	59	80
	16:55	69*	66*	54*	75	95	105	59*	76	64	71	89	72	66*	18*	64	72	84	84	80	79	54*	59	79
	17:01	85	72	54	76	97	104	61	78	68	69	91	73	78	53	82	80	80	82	87	83	67	61	79
	17:07	101	78	63	80	92	102	70	85	68	69	91	79	78	63	76	84	80	82	88	79	67	69	85
	17:13	109	90	61	77	91	100	78	87	67	69	93	101	85	70	80	81	81	82	86	85	64	63	85
	17:19	112	90	81	77	89	110	76	86	75	71	92	81	93	72	83	77	79	84	82	86	61	63	84
	17:25	112	86	83	98	104	89	74	82	74	71	89	80	85	70	79	77	80	87	87	82	56	67	84
	17:31	112	84	80	75	95	106	82	80	72	71	96	78	89	74	77	75	77	96	83	77	58	67	84
	17:37	113	84	82	79	94	96	84	83	74	71	106	77	91	80	75	75	78	98	78	82	60	66	83
	17:43	113	95	83	81	96	96	81	86	74	69	108	75	87	84	88	73	73	96	76	87	62	63	83
	17:49	108	94	89	75	96	90	81	99	69	75	103	75	90	83	72	75	73	98	91	87	58	63	83
	17:55	115	101	95	77	94	86	77	101	75	75	104	75	87	84	73	73	90	95	87	88	58	63	83
	18:01	111	88	87	79	100	88	80	96	75	74	102	79	88	83	72	72	84	88	90	85	58	64	83
	18:07	106	91	86	77	96	93	77	92	76	76	94	78	90	79	74	73	85	88	81	85	65	62	85
	18:13	102	94	93	77	94	97	83	92	71	73	90	76	88	79	72	70	80	86	79	85	67	64	86
	18:19	95	95	91	80	96	96	79	87	76	77	90	72	84	83	72	73	75	86	85	78	62	82	87
	18:25	117	100	82	94	101	97	83	87	72	74	88	94	86	116	71	77	76	82	85	79	60	82	86
	18:31	117	99	94	96	97	87	77	86	73	72	91	94	90	89	71	78	71	83	85	82	59	80	84
	18:37	113	98	93	95	99	85	85	93	77	71	103	82	88	84	68	81	74	82	89	87	61	76	84
	18:43	105	96	90	91	101	85	78	97	75	74	101	82	91	88	71	81	73	82	88	95	51	67	84
	18:49	113	95	93	89	99	88	82	98	73	81	98	85	84	90	73	76	76	82	91	91	71	63	85
	18:55	112	97	85	90	110	87	81	93	75	83	97	83	92	90	78	73	74	80	90	90	71	63	85
	19:01	107	93	98	92	114	87	78	90	72	85	95	83	87	94	88	73	110	81	86	89	69	68	82
	19:07	111	110	91	87	120	101	94	99	82	84	90	82	91	96	81	73	80	86	90	91	59	68	83
	19:13	112	107	92	93	116	104	102	103	87	82	90	88	97	92	79	77	82	84	88	88	59	68	83
	19:19	123	109	91	94	109	106	88	96	90	82	102	90	97	86	81	84	87	88	88	94	67	84	83
	19:25	123	106	91	89	120	106	84	95	89	87	110	96	91	90	80	90	91	91	94	93	61	79	92
	19:31	121	98	94	95	126	117	92	99	89	91	111	105	99	86	89	93	95	90	96	100	71	75	103
	19:37	129	97	105	115	127	124	98	100	92	103	115	114	101	89	94	95	97	93	87	98	71	73	104
	19:43	133	107	111	123	129	121	96	105	98	112	116	104	99	89	94	96	118	108	100	107	73	85	119
	19:49	126	107	109	113	122	116	97	113	90	91	111	100	95	96	108	104	101	102	102	96	75	87	101
	19:55	127	111	105	109	118	123	100	115	88	85	112	98	100	92	92	105	94	102	103	91	59	83	94
	20:01	129	112	110	112	155	101	99	108	92	99	119	112	104	91	89	101	104	95	94	104	65	72	97
	20:07	133	118	103	117	127	103	99	108	93	88	130	104	94	116	85	109	96	103	86	105	83	90	90
	20:13	132	124	98	119	130	114	103	110	88	89	121	92	100	92	87	118	92	110	98	100	79	80	94
	20:19	130	120	89	123	116	125	94	105	86	92	125	95	94	101	89	96	106	103	100	97	69	74	98
	20:25	127	113	88	116	113	128	116	100	84	89	119	102	97	90	80	101	106	102	99	97	81	72	101
	20:31	130	118	92	110	123	114	96	113	89	93	113	117	95	88	85	96	91	99	95	92	69	79	97
	20:37	127	111	97	103	130	106	103	110	89	93	108	96	99	102	87	113	91	96	107	95	75	74	113
	20:43	123	106	110	100	123	123	107	117	88	94	111	98	99	89	85	93	81	102	101	95	85	86	100
	20:49	131	104	109	101	121	113	105	118	93	105	115	92	97	89	79	93	81	121	94	104	83	81	95
	20:55	125	110	109	105	117	118	94	103	91	97	114	92	100	87	77	93	105	101	97	103	63	71	95
	21:01	126	117	109	110	120	113	107	116	88	94	118	90	91	89	78	87	112	93	79	99	75	81	95
	21:07	130	119	108	111	110	121	100	110	82	92	119	108	94	102	88	102	89	95	97	101	68	81	91
	21:13	124	109	105	116	122	112	98	121	87	94	115	96	98	102	86	91	98	92	87	96	76	75	95
	21:19	130	107	95	109	123	107	96	105	82	95	110	91	106	87	76	102	95	105	106	96	64	91	88
	21:25	128	98	99	114	117	119	91	105	81	95	132	91	102	87	78	81	98	109	103	93	76	89	87
	21:31	125	113	117	107	116	117	98	105	82	101	110	122	100	88	82	77	91	107	101	94	82	87	89
	21:37	127	110	101	103	116	113	95	117	80	96	107	99	102	86	86	77	113	104	91	94	82	86	90
	21:43	122	98	97	90	122	103	96	101	84	86	109	93	98	107	88	81	98	108	90	104	67	75	87
	21:49	122	100	101	90	119	99	96	105	85	84	112	87	106	87	84	85	88	98	85	102	67	85	94
	21:55	124	103	93	84	122	99	97	121	82	93	114	92	98	84	96	92	93	124	102	102	74	76	98
	22:01	122	93	89	80	120	95	100	116	82	82	118	91	96	91	94	95	93	122	98	100	69	78	100
	22:07	117	107	101	80	139	95	96	116	84	92	115	90	94	91	110	91	92	109	90	98	68	93	114
	22:13	120	108	96	83	120	100	96	109	80	92	104	87	91	101	104	87	91	107	92	98	72	91	101
	22:19	124	107	87	102	116	95	104	109	80	91	102	81	89	99	102	89	88	108	91	96	70	89	95
	22:25	120	115	85	135	117	99	105	109	82	88	113	82	91	95	94	100	76	117	87	102	71	82	94
	22:31	120	117	81	102	116	105	110	112	86	101	115	78	93	89	117	84	73	109	86	98	68	74	93
	22:37	120	108	99	103	118	105	100	106	84	80	115	78	97	90	98	86	69	107	86	97	67	73	95
	22:43	121	98	100	107	119	120	99	100	82	96	119	97	97	92	88	89	87	107	95	99	65	70	97
	22:49	122	105	108	128	114	120	96	101	80	96	120	91	90	92	89	86	83	113	101	95	59	66	98
	22:55	122	100	105	107	127	116	104	102	82	87	122	96	102	88	86	85	86	108	112	98	59	85	106
	23:01	119	107	101	110	123	115	102	101	78	91	119	89	101	86	86	90	86	107	98	96	59	86	106
	23:07	108	103	99	104	104	119	100	103	78	101	117	95	91	82	87	86	96	106	103	98	55	76	105
	23:13	108	106	93	105	100	114	91	117	76	98	114	97	92	83	95	90	93	103	103	96	69	70	99
	23:19	109	110	87	103	109	113	102	107	80	101	114	86	94	81	95	87	88	98	96	96	77	66	98
	23:25	113	106	97	101	98	113	94	103	86	91	107	85	90	83	91	98	85	103	97	105	67	68	98
	23:31	112	103	91	95	100	117	96	107	90	91	110	80	93	92	91	83	83	112	105	106	81	66	99
	23:37	110	96	89	94	107	114	99	122	87	97	111	82	89	89	92	77	83	110	104	101	73	88	96
	23:43	110	93	84	93	115	112	101	118	82	90	115	77	97	99	91	73	87	108	85	104	69	84	96
	23:49	103	93	83	90	107	113	95	111	78	87	116	78	98	90	87	96	77	112	100	99	71	84	95
	23:55	103	99	99	80	107	105	87	104	81	94	114	74	91	88	81	80	69	107	105	99	69	76	112
	0:01	104	93	96	82	111	113	93	106	78	88	116	75	93	89	76	83	69	109	101	101	67	84	96
	0:07	106	97	85	95	120	115	84	103	80	94	110	78	102	86	72	81	73	122	97	98	67	80	88
	0:13	104	95	93	102	138	103	79	105	77	96	112	90	106	82	80	79	77	103	95	101	51	71	88
	0:19	108	95	90	110	124	102	79	107	76	90	112	88	110	88	97	79	77	105	97	103	69	92	96
	0:25	114	94	91	107	123	101	88	105	76	98	112	86	96	89	91	87	85	103	87	99	74	85	96
	0:31	96	100	89	109	126	101	76	107	77	93	111	87	96	87	93	90	87	99	89	98	73	84	94
	0:37	109	101	87	102	116	99	75	105	82	87	134	85	100	81	85	98	96	103	87	96	83	84	94
	0:43	105	102	95	95	119	93	75	109	90	92	119	89	91	85	93	93	111	96	83	101	81	80	94
	0:49	101	108	105	94	113	96	97	108	86	85	110	89	93	86	85	95	93	95	95	110	73	74	93
	0:55	101	102	109	98	107	103	92	102	82	74	107	85	91	83	85	87	103	123	97	108	77	71	86
	1:01	97	97	121	101	111	98	106	103	76	84	115	77	99	85	88	91	91	100	97	109	69	71	87
	1:07	91	99	102	103	107	114	107	105	80	88	116	76	89	86	84	90	91	103	102	105	69	90	105
	1:13	92	107	105	106	107	123	93	120	86	87	121	76	91	87	80	87	96	104	109	99	77	90	94
	1:19	92	99	94	100	113	116	93	107	86	88	116	77	96	81	81	81	87	104	101	94	68	86	100
	1:25	109	97	99	94	106	107	97	111	83	98	113	79	89	85	93	78	85	103	99	97	68	80	114
	1:31	120	91	87	93	108	105	93	110	83	84	110	93	90	91	96	87	81	102	91	96	65	76	102
	1:37	103	98	96	85	126	97	85	106	80	72	112	91	91	89	91	104	79	97	88	103	57	74	104
	1:43	110	93	108	81	119	95	82	106	78	97	114	98	93	91	87	99	76	97	90	102	57	68	103
	1:49	112	101	95	87	110	95	84	98	72	89	116	91	99	93	89	96	71	94	93	101	57	66	105
	1:55	110	107	85	84	114	98	83	98	77	96	118	88	97	87	85	96	72	94	93	105	88	64	104
	2:01	106	101	85	75	120	99	78	98	74	102	117	84	93	86	77	91	70	96	88	96	75	76	101
	2:07	101	105	95	75	114	100	77	110	72	97	118	79	90	86	73	81	70	97	100	92	83	74	110
	2:13	96	103	87	78	108	107	75	110	70	83	116	78	90	84	74	77	68	104	86	98	79	66	96
	2:19	91	103	71	77	111	111	73	106	78	88	118	78	91	84	76	75	73	110	94	96	67	74	95
	2:25	93	94	72	92	105	116	86	102	76	87	114	103	83	101	77	73	75	107	98	100	69	73	92
	2:31	111	94	76	112	106	105	89	117	75	78	116	89	91	87	87	81	98	108	89	98	65	82	94
	2:37	111	92	78	101	108	99	91	115	74	90	120	84	96	85	85	86	95	104	85	97	91	87	93
	2:43	110	88	82	101	97	97	89	102	70	99	119	81	93	85	84	86	95	100	88	90	90	84	90
	2:49	114	95	86	104	93	97	93	106	70	96	114	77	92	85	84	80	90	97	87	86	71	86	91
	2:55	116	89	75	93	111	95	89	102	70	91	112	73	90	85	80	76	86	95	100	85	67	74	91
	3:01	120	90	77	85	103	106	86	99	68	99	120	126	89	81	76	75	85	117	97	85	67	80	91
	3:07	115	90	85	75	104	104	84	93	68	91	115	93	86	79	76	73	83	98	90	90	63	75	88
	3:13	124	103	89	75	97	112	83	93	71	89	118	96	87	75	82	73	84	90	93	100	63	74	88
	3:19	121	94	79	73	107	107	83	91	76	89	118	91	85	80	82	72	85	90	91	99	53	70	96
	3:25	117	93	87	78	117	112	106	90	82	94	116	93	91	77	79	73	83	90	99	95	69	68	98
	3:31	117	94	98	74	107	102	98	120	78	87	119	85	87	81	81	72	84	88	94	92	68	71	99
	3:37	103	98	85	71	85	116	98	103	76	75	112	81	91	85	81	73	81	94	90	88	70	61	101
	3:43	99	103	79	74	85	117	91	110	74	75	111	76	88	88	75	86	71	92	86	85	69	77	98
	3:49	93	103	81	79	86	107	86	108	74	78	116	81	90	84	76	90	74	96	84	82	69	73	100
	3:55	94	99	80	78	93	105	97	112	76	84	116	96	93	84	78	94	75	96	84	81	69	77	96
	4:01	95	95	78	100	89	101	97	117	80	102	122	90	86	85	76	96	79	99	89	79	65	72	97
	4:07	91	94	82	99	101	97	96	110	74	93	126	89	87	90	78	86	81	94	93	79	63	73	99
	4:13	103	86	80	90	107	95	94	110	74	91	120	82	89	89	80	80	84	95	87	89	61	65	97
	4:19	106	86	84	97	110	82	85	106	77	79	121	80	83	83	84	78	85	99	108	99	57	76	93
	4:25	108	87	94	93	155	85	80	111	78	79	117	80	94	81	93	76	75	105	86	98	70	77	92
	4:31	108	94	80	93	124	88	82	102	76	83	113	78	85	76	85	77	73	101	89	93	60	72	94
	4:37	102	95	78	85	117	82	92	109	76	77	106	78	81	81	85	79	73	92	115	88	61	75	91
	4:43	96	104	77	91	113	86	91	110	74	84	114	95	82	79	81	81	76	91	93	93	60	86	93
	4:49	102	100	73	83	113	103	93	107	74	91	113	84	86	82	77	77	76	92	94	96	58	87	92
	4:55	103	94	80	93	113	95	83	110	80	83	107	80	89	80	77	75	76	95	93	93	58	90	95
	5:01	102	92	85	92	111	95	81	106	78	77	107	78	92	97	78	83	80	121	84	90	72	89	92
	5:07	96	95	98	127	120	98	81	109	79	79	112	80	84	89	82	86	94	106	89	93	76	89	91
	5:13	92	95	88	93	110	87	77	100	74	85	103	83	86	85	86	89	75	108	86	91	76	82	93
	5:19	94	95	76	107	106	99	75	113	74	79	107	81	87	83	99	90	71	100	84	89	72	77	101
	5:25	94	98	76	100	107	118	76	111	78	86	115	90	90	85	92	86	71	91	86	87	68	83	100
	5:31	93	104	76	85	114	119	87	110	74	89	110	106	94	96	86	80	72	91	90	87	82	76	97
	5:37	95	108	76	81	112	108	85	128	84	78	105	88	93	79	85	76	72	95	82	85	64	79	93
	5:43	95	108	80	78	119	107	77	104	76	81	106	89	83	77	84	79	74	115	101	85	61	75	93
	5:49	97	102	90	75	124	100	77	98	74	83	111	81	95	85	80	79	96	92	87	85	62	71	93
	5:55	104	98	88	75	120	102	80	105	78	82	114	79	86	100	80	87	84	90	89	85	60	72	105
	6:01	113	98	82	83	116	106	80	114	84	92	121	85	99	87	80	88	85	95	97	84	60	77	99
	6:07	104	91	77	91	109	99	80	111	80	94	116	83	97	98	82	94	97	113	97	92	66	83	101
	6:13	105	91	75	90	103	98	79	110	78	94	108	81	99	91	77	94	84	104	98	99	63	81	96
	6:19	113	100	80	91	99	98	87	100	76	90	105	79	95	90	75	86	81	104	94	99	68	83	91
	6:25	110	105	82	95	105	98	110	92	72	90	101	101	93	88	87	80	79	104	98	99	68	77	86
	6:31	96	107	72	86	114	103	94	89	68	86	113	92	88	92	96	76	84	106	90	97	72	77	91
	6:37	94	108	97	78	119	103	92	98	68	86	107	95	84	83	87	76	84	105	84	110	66	84	114
	6:43	110	104	97	82	111	116	106	110	72	88	109	98	104	89	80	76	75	121	89	100	76	77	104
	6:49	105	94	107	84	107	121	103	113	71	90	108	89	98	89	76	76	73	102	88	93	71	72	98
	6:55	114	92	98	77	112	109	98	106	70	86	105	90	101	86	87	74	73	103	85	90	72	71	108
	7:01	114	92	97	90	104	105	95	107	74	75	103	90	115	77	84	73	81	113	99	84	64	84	94
	7:07	115	97	93	90	108	93	100	103	74	74	97	80	119	77	91	80	97	103	88	84	51	77	91
	7:13	120	97	89	92	115	98	100	99	74	81	100	84	98	85	89	88	88	115	94	89	62	73	90
	7:19	116	111	87	97	109	95	103	102	76	76	108	86	92	87	86	94	82	98	92	88	70	69	91
	7:25	110	119	89	96	103	93	98	102	75	72	108	87	97	91	86	98	93	93	94	90	69	65	91
	7:31	109	104	96	104	106	93	103	92	71	88	115	83	100	99	84	109	93	107	92	89	67	73	97
	Figure 4F
	VO2(ml/h)	Ucp1DTR:Saline:Ctrl						Ucp1DTR:DT:Ctrl						Ucp1DTR:Saline:ABX						Ucp1DTR:DT:ABX
	Day	95.0248	87.8347	79.4215	80.1818	93.4545	89.5041	80.7917	87.7083	88.8125	75.4417	91.5	77.6667	90.2149	50.0661	84.4463	73.7934	76.6446	72.7273	83.3967	83.157	61.7438	64.281	62.4545
	Night	111.125	101.225	91.4	95.45	113.617	105.867	92.3083	107.025	99.3958	89.2	113.692	88.8083	94.025	48.5333	87.85	85.7083	86.6167	85.55	93.8333	95.7417	69.175	78.0083	71.2083
	Figure 4G
	RER	Ucp1DTR:Saline:Ctrl						Ucp1DTR:DT:Ctrl						Ucp1DTR:Saline:ABX						Ucp1DTR:DT:ABX
	7:31	0.953	0.898	0.924	0.95	0.988	0.974	1.005	0.961	1.018	0.942	0.891	1.024	0.803	0.896	0.894	0.907	0.909	0.937	0.847	0.939	0.861	0.828	0.886
	7:37	0.921	0.897	0.917	0.953	0.991	0.972	1.01	0.976	0.993	0.955	0.906	1.012	0.78	0.878	0.883	0.919	0.887	0.956	0.84	0.958	0.834	0.868	0.913
	7:43	0.94	0.912	0.93	0.95	1.013	0.978	0.98	0.959	1.008	0.962	0.892	0.991	0.752	0.823	0.876	0.919	0.86	0.941	0.884	0.951	0.816	0.833	0.918
	7:49	0.929	0.896	0.936	0.963	0.989	0.972	0.967	0.958	0.996	0.931	0.882	0.977	0.773	0.821	0.858	0.922	0.869	0.908	0.86	0.948	0.803	0.821	0.907
	7:55	0.92	0.913	0.88	0.953	0.995	0.957	0.991	0.988	1.001	0.916	0.865	0.97	0.757	0.82	0.867	0.927	0.828	0.907	0.859	0.923	0.784	0.786	0.864
	8:01	0.935	0.943	0.893	0.94	0.968	0.941	0.986	0.982	0.979	0.889	0.846	0.974	0.737	0.821	0.844	0.895	0.812	0.899	0.859	0.925	0.777	0.812	0.863
	8:07	0.915	0.914	0.871	0.943	0.958	0.914	1.005	0.958	0.96	0.87	0.849	0.984	0.695	0.806	0.868	0.876	0.788	0.909	0.841	0.906	0.76	0.764	0.853
	8:13	0.894	0.882	0.875	0.976	0.943	0.919	0.986	0.954	0.936	0.864	0.873	0.953	0.689	0.826	0.863	0.882	0.774	0.911	0.877	0.927	0.753	0.791	0.881
	8:19	0.892	0.869	0.845	0.973	0.905	0.924	0.968	0.965	0.918	0.876	0.86	1.012	0.695	0.87	0.833	0.901	0.734	0.884	0.903	0.908	0.751	0.782	0.878
	8:25	0.91	0.868	0.886	0.954	0.908	0.975	1.002	0.934	0.887	0.88	0.858	1.002	0.716	0.944	0.859	0.917	0.74	0.843	0.894	0.88	0.741	0.763	0.872
	8:31	0.915	0.884	0.838	0.892	0.87	0.971	0.974	0.939	0.866	0.896	0.866	1.014	0.704	0.924	0.88	0.863	0.758	0.852	0.889	0.871	0.744	0.75	0.868
	8:37	0.896	0.927	0.846	0.918	0.879	0.967	0.967	0.967	0.879	0.89	0.878	0.995	0.714	0.919	0.856	0.87	0.751	0.85	0.911	0.871	0.717	0.757	0.884
	8:43	0.866	0.945	0.815	0.888	0.858	0.979	0.93	0.951	0.872	0.936	0.906	0.973	0.718	0.889	0.839	0.851	0.78	0.893	0.92	0.855	0.684	0.841	0.904
	8:49	0.859	0.95	0.815	0.901	0.861	0.949	0.928	0.944	0.892	0.913	0.901	0.996	0.745	0.903	0.824	0.869	0.803	0.864	0.938	0.826	0.705	0.841	0.9
	8:55	0.88	0.936	0.83	0.87	0.831	0.971	0.925	0.948	0.92	0.913	0.912	1	0.78	0.879	0.826	0.872	0.859	0.873	0.92	0.87	0.709	0.87	0.912
	9:01	0.887	0.949	0.825	0.877	0.847	0.996	0.933	0.942	0.937	0.886	0.912	1	0.814	0.907	0.822	0.865	0.862	0.863	0.911	0.894	0.775	0.84	0.906
	9:07	0.866	0.945	0.812	0.854	0.834	0.996	0.932	0.93	0.94	0.847	0.901	0.984	0.854	0.892	0.862	0.863	0.864	0.851	0.937	0.911	0.817	0.856	0.909
	9:13	0.87	0.939	0.806	0.855	0.832	0.993	0.937	0.934	0.95	0.876	0.909	0.97	0.818	0.887	0.868	0.864	0.853	0.882	0.913	0.931	0.805	0.837	0.901
	9:19	0.888	0.916	0.786	0.851	0.841	0.981	0.96	0.944	0.936	0.919	0.889	0.977	0.825	0.9	0.876	0.89	0.839	0.896	0.944	0.917	0.811	0.911	0.897
	9:25	0.864	0.93	0.768	0.865	0.877	0.987	0.955	0.952	0.924	0.925	0.884	0.995	0.776	0.857	0.898	0.909	0.854	0.906	0.91	0.925	0.805	0.877	0.848
	9:31	0.895	0.968	0.738	0.862	0.875	0.982	0.912	0.931	0.912	0.94	0.871	0.967	0.807	0.857	0.903	0.908	0.888	0.909	0.956	0.978	0.795	0.849	0.847
	9:37	0.874	0.956	0.736	0.907	0.861	0.985	0.926	0.935	0.909	0.93	0.868	0.957	0.822	0.827	0.904	0.9	0.881	0.933	0.919	0.974	0.794	0.869	0.836
	9:43	0.918	0.91	0.708	0.909	0.842	0.948	0.945	0.933	0.895	0.926	0.858	0.974	0.861	0.828	0.872	0.897	0.909	0.915	0.929	0.961	0.793	0.858	0.862
	9:49	0.883	0.904	0.738	0.958	0.833	0.94	0.953	0.933	0.918	0.912	0.85	0.967	0.892	0.828	0.926	0.883	0.907	0.894	0.884	0.95	0.792	0.901	0.856
	9:55	0.896	0.922	0.734	0.935	0.828	0.962	0.898	0.918	0.915	0.92	0.844	0.977	0.859	0.87	0.894	0.87	0.914	0.865	0.896	0.935	0.77	0.887	0.875
	10:01	0.898	0.963	0.752	0.937	0.814	0.935	0.931	0.928	0.927	0.914	0.853	1.005	0.815	0.883	0.889	0.89	0.904	0.853	0.865	0.956	0.793	0.876	0.842
	10:07	0.873	0.967	0.725	0.965	0.812	0.945	0.904	0.922	0.96	0.928	0.827	0.979	0.784	0.918	0.883	0.893	0.888	0.862	0.894	0.962	0.806	0.904	0.877
	10:13	0.855	0.966	0.761	0.97	0.826	0.974	0.911	0.899	0.952	0.936	0.82	0.961	0.802	0.899	0.878	0.895	0.876	0.835	0.928	0.932	0.855	0.923	0.896
	10:19	0.852	0.942	0.781	0.988	0.818	0.968	0.931	0.889	0.949	0.964	0.822	0.949	0.766	0.899	0.844	0.89	0.871	0.822	0.933	0.923	0.851	0.911	0.907
	10:25	0.862	0.911	0.801	0.923	0.88	0.939	0.914	0.903	0.955	0.966	0.836	1	0.786	0.911	0.855	0.893	0.831	0.819	0.913	0.915	0.849	0.891	0.887
	10:31	0.881	0.938	0.821	0.954	0.917	0.931	0.908	0.909	0.969	0.986	0.817	1.025	0.758	0.88	0.869	0.887	0.85	0.818	0.923	0.889	0.814	0.886	0.866
	10:37	0.855	0.981	0.844	0.941	0.91	0.944	0.909	0.934	0.966	1.002	0.817	1.008	0.768	0.848	0.829	0.884	0.844	0.839	0.915	0.92	0.82	0.886	0.848
	10:43	0.882	0.955	0.85	0.966	0.917	0.938	0.914	0.936	0.972	0.982	0.803	0.951	0.746	0.855	0.864	0.907	0.849	0.844	0.906	0.903	0.806	0.907	0.853
	10:49	0.893	0.975	0.827	0.932	0.955	0.913	0.923	0.926	0.951	1.01	0.803	0.928	0.767	0.832	0.852	0.883	0.86	0.881	0.896	0.916	0.804	0.901	0.844
	10:55	0.917	0.97	0.815	0.929	0.995	0.919	0.909	0.903	0.959	1.004	0.83	0.968	0.813	0.848	0.852	0.892	0.876	0.855	0.926	0.91	0.806	0.895	0.848
	11:01	0.907	0.95	0.8	0.89	0.996	0.942	0.886	0.885	0.957	0.979	0.833	0.96	0.849	0.856	0.831	0.883	0.904	0.846	0.919	0.908	0.788	0.873	0.869
	11:07	0.919	0.909	0.815	0.923	0.962	0.913	0.88	0.896	0.962	0.974	0.822	0.977	0.901	0.851	0.804	0.886	0.863	0.856	0.881	0.926	0.765	0.86	0.849
	11:13	0.89	0.9	0.785	0.927	0.96	0.927	0.886	0.882	0.951	0.975	0.834	0.954	0.863	0.831	0.804	0.878	0.858	0.823	0.885	0.921	0.765	0.854	0.868
	11:19	0.92	0.9	0.773	0.925	0.94	0.937	0.854	0.894	0.93	0.992	0.812	1	0.85	0.84	0.811	0.885	0.864	0.795	0.87	0.926	0.762	0.864	0.883
	11:25	0.901	0.906	0.752	0.911	0.94	0.958	0.864	0.891	0.915	1.018	0.819	1.007	0.823	0.787	0.78	0.874	0.85	0.813	0.849	0.914	0.737	0.885	0.876
	11:31	0.895	0.906	0.753	0.889	0.904	0.96	0.87	0.906	0.93	0.975	0.807	1.003	0.81	0.818	0.768	0.857	0.826	0.799	0.872	0.934	0.734	0.86	0.865
	11:37	0.916	0.904	0.743	0.88	0.927	0.924	0.881	0.888	0.912	0.989	0.822	0.986	0.76	0.804	0.823	0.849	0.821	0.773	0.873	0.943	0.741	0.841	0.896
	11:43	0.929	0.924	0.794	0.886	0.894	0.927	0.885	0.896	0.912	0.996	0.819	0.97	0.802	0.812	0.804	0.863	0.897	0.762	0.878	0.942	0.774	0.808	0.905
	11:49	0.912	0.961	0.796	0.862	0.879	0.908	0.915	0.906	0.895	1.01	0.813	0.97	0.798	0.813	0.807	0.874	0.901	0.742	0.879	0.942	0.805	0.811	0.932
	11:55	0.873	0.978	0.831	0.841	0.85	0.895	0.89	0.903	0.904	0.988	0.816	1.025	0.824	0.794	0.822	0.875	0.914	0.738	0.889	0.94	0.803	0.827	0.906
	12:01	0.878	0.956	0.821	0.81	0.842	0.857	0.896	0.881	0.915	0.979	0.808	0.973	0.78	0.791	0.829	0.871	0.935	0.742	0.941	0.925	0.808	0.781	0.925
	12:07	0.863	0.98	0.84	0.834	0.856	0.852	0.9	0.888	0.903	0.976	0.809	0.995	0.75	0.803	0.834	0.844	0.924	0.788	0.921	0.915	0.847	0.755	0.909
	12:13	0.859	0.982	0.821	0.818	0.87	0.821	0.852	0.912	0.906	0.975	0.837	1.008	0.738	0.787	0.84	0.878	0.92	0.765	0.899	0.917	0.832	0.772	0.932
	12:19	0.829	0.943	0.855	0.822	0.851	0.818	0.85	0.925	0.927	0.959	0.846	1.003	0.793	0.775	0.789	0.881	0.894	0.755	0.871	0.941	0.848	0.759	0.935
	12:25	0.811	0.952	0.858	0.819	0.82	0.806	0.844	0.899	0.912	0.951	0.856	0.995	0.738	0.776	0.785	0.895	0.893	0.766	0.878	0.946	0.834	0.759	0.962
	12:31	0.826	0.936	0.868	0.831	0.828	0.809	0.841	0.887	0.905	0.998	0.856	0.999	0.76	0.764	0.805	0.897	0.868	0.751	0.857	0.936	0.834	0.747	0.952
	12:37	0.841	0.944	0.86	0.9	0.887	0.806	0.817	0.884	0.885	0.964	0.847	0.943	0.738	0.772	0.764	0.89	0.875	0.734	0.881	0.924	0.82	0.737	0.942
	12:43	0.838	0.94	0.885	0.923	0.911	0.798	0.829	0.86	0.891	0.977	0.856	0.947	0.784	0.792	0.779	0.881	0.901	0.747	0.85	0.937	0.827	0.71	0.937
	12:49	0.869	0.966	0.866	0.887	0.936	0.793	0.86	0.872	0.885	0.966	0.865	0.947	0.827	0.829	0.784	0.918	0.859	0.757	0.855	0.916	0.806	0.745	0.931
	12:55	0.884	0.951	0.854	0.922	0.945	0.776	0.832	0.854	0.899	0.978	0.861	0.951	0.859	0.814	0.767	0.868	0.83	0.748	0.856	0.912	0.817	0.791	0.912
	13:01	0.838	0.931	0.821	0.877	0.916	0.799	0.83	0.878	0.925	0.985	0.865	0.933	0.869	0.797	0.746	0.826	0.816	0.765	0.88	0.912	0.857	0.822	0.912
	13:07	0.876	0.949	0.806	0.851	0.889	0.801	0.825	0.883	0.947	0.968	0.867	0.945	0.849	0.785	0.743	0.831	0.812	0.726	0.896	0.88	0.864	0.802	0.915
	13:13	0.859	0.924	0.806	0.808	0.867	0.861	0.819	0.865	0.946	0.975	0.918	0.902	0.854	0.782	0.764	0.828	0.823	0.751	0.93	0.878	0.868	0.841	0.891
	13:19	0.882	0.908	0.812	0.777	0.832	0.869	0.815	0.857	0.931	0.966	0.932	0.954	0.831	0.778	0.77	0.834	0.805	0.787	0.898	0.866	0.857	0.833	0.942
	13:25	0.894	0.957	0.784	0.777	0.827	0.881	0.795	0.864	0.934	0.981	0.951	0.928	0.822	0.791	0.746	0.798	0.823	0.81	0.893	0.838	0.845	0.805	0.958
	13:31	0.913	0.922	0.804	0.777	0.802	0.872	0.765	0.85	0.909	0.971	0.934	0.942	0.827	0.762	0.758	0.774	0.795	0.807	0.896	0.83	0.817	0.781	0.954
	13:37	0.898	0.889	0.835	0.765	0.811	0.898	0.776	0.822	0.939	0.982	0.923	0.967	0.802	0.76	0.76	0.788	0.774	0.831	0.898	0.842	0.814	0.779	0.921
	13:43	0.92	0.93	0.843	0.77	0.783	0.865	0.754	0.819	0.918	0.984	0.934	0.964	0.783	0.756	0.767	0.768	0.749	0.829	0.882	0.82	0.805	0.767	0.94
	13:49	0.929	0.94	0.852	0.764	0.791	0.871	0.785	0.807	0.903	0.976	0.924	0.958	0.783	0.742	0.776	0.797	0.802	0.826	0.89	0.835	0.795	0.768	0.95
	13:55	0.943	0.933	0.839	0.749	0.777	0.872	0.776	0.807	0.908	0.995	0.887	0.98	0.776	0.742	0.771	0.795	0.815	0.797	0.888	0.899	0.805	0.778	0.888
	14:01	0.931	0.938	0.827	0.745	0.788	0.848	0.785	0.816	0.931	0.959	0.876	0.944	0.747	0.756	0.774	0.775	0.85	0.781	0.86	0.915	0.792	0.778	0.912
	14:07	0.926	0.922	0.789	0.752	0.781	0.851	0.756	0.822	0.902	0.962	0.871	0.947	0.793	0.753	0.801	0.767	0.883	0.756	0.864	0.916	0.782	0.748	0.88
	14:13	0.881	0.913	0.785	0.784	0.831	0.855	0.765	0.847	0.903	0.957	0.889	0.936	0.747	0.768	0.781	0.775	0.902	0.759	0.861	0.905	0.8	0.72	0.891
	14:19	0.903	0.919	0.767	0.844	0.854	0.868	0.794	0.853	0.87	0.957	0.878	0.929	0.788	0.754	0.787	0.759	0.883	0.762	0.867	0.896	0.765	0.75	0.869
	14:25	0.887	0.899	0.749	0.872	0.837	0.87	0.813	0.867	0.848	0.932	0.872	0.937	0.828	0.749	0.82	0.774	0.863	0.738	0.886	0.868	0.745	0.741	0.891
	14:31	0.873	0.901	0.743	0.88	0.898	0.87	0.849	0.862	0.832	0.942	0.843	0.912	0.834	0.77	0.842	0.75	0.844	0.747	0.898	0.855	0.746	0.72	0.845
	14:37	0.889	0.86	0.742	0.885	0.903	0.841	0.849	0.866	0.846	0.93	0.835	0.973	0.84	0.757	0.836	0.802	0.812	0.728	0.869	0.864	0.736	0.74	0.834
	14:43	0.848	0.862	0.751	0.912	0.909	0.825	0.914	0.834	0.817	0.951	0.856	0.95	0.831	0.794	0.841	0.801	0.789	0.71	0.871	0.825	0.775	0.759	0.83
	14:49	0.852	0.878	0.787	0.881	0.887	0.852	0.86	0.85	0.814	0.957	0.87	0.942	0.835	0.811	0.848	0.826	0.763	0.734	0.863	0.815	0.809	0.748	0.825
	14:55	0.859	0.878	0.823	0.909	0.877	0.872	0.896	0.856	0.799	0.961	0.872	0.928	0.84	0.788	0.871	0.837	0.778	0.716	0.866	0.81	0.794	0.763	0.832
	15:01	0.844	0.86	0.849	0.938	0.86	0.88	0.903	0.853	0.799	0.881	0.864	0.934	0.821	0.782	0.864	0.852	0.778	0.735	0.885	0.805	0.807	0.767	0.837
	15:07	0.844	0.843	0.869	0.915	0.842	0.895	0.883	0.842	0.789	0.921	0.836	0.934	0.807	0.755	0.852	0.817	0.763	0.738	0.862	0.763	0.8	0.782	0.811
[truncated: 168 more rows]

## Sheet: FigureS4
	Figure S4B
[truncated: 265 more rows]

## Sheet: Figure5
	Figure 5B
[truncated: 59 more rows]

## Sheet: FigureS5
	Figure S5A
[truncated: 69 more rows]
